# Supplementary material for: Mass spectrometry data from a quantitative analysis of protein expression in gills of immuno-challenged blue mussels (Mytilus edulis)
Source: Data Brief. 2016 Jun 3;8:470–3. doi: 10.1016/j.dib.2016.05.073 (PMC4915946; doi:10.1016/j.dib.2016.05.073)
Supplement: Supplementary file 2 — Supplementary material [file mmc2.xlsx]

## Sheet: Proteome Gills Mytilus
Raw data from quantitative proteome analysis using LC-MS/MS and MaxQuant evaluation.
Protein IDs	Majority protein IDs	Peptide counts (all)	Peptide counts (razor+unique)	Peptide counts (unique)	Fasta headers	Number of proteins	Peptides	Razor + unique peptides	Unique peptides	Peptides 1	Peptides 10	Peptides 11	Peptides 12	Peptides 13	Peptides 14	Peptides 15	Peptides 16	Peptides 17	Peptides 18	Peptides 19	Peptides 2	Peptides 20	Peptides 21	Peptides 22	Peptides 23	Peptides 24	Peptides 25	Peptides 26	Peptides 27	Peptides 28	Peptides 29	Peptides 3	Peptides 30	Peptides 4	Peptides 5	Peptides 6	Peptides 7	Peptides 8	Peptides 9	Razor + unique peptides 1	Razor + unique peptides 10	Razor + unique peptides 11	Razor + unique peptides 12	Razor + unique peptides 13	Razor + unique peptides 14	Razor + unique peptides 15	Razor + unique peptides 16	Razor + unique peptides 17	Razor + unique peptides 18
CON__ENSEMBL:ENSBTAP00000024146	CON__ENSEMBL:ENSBTAP00000024146	2	2	2	>ENSEMBL:ENSBTAP00000024146 (Bos taurus) similar to alpha-2-macroglobulin isoform 1	1	2	2	2	0	0	0	0	0	0	0	0	0	0	0	0	0	0	0	0	0	0	0	0	0	0	0	0	0	0	0	2	0	0	0	0	0	0	0	0	0	0	0	0
CON__ENSEMBL:ENSBTAP00000025008	CON__ENSEMBL:ENSBTAP00000025008	8	7	7	>ENSEMBL:ENSBTAP00000025008 (Bos taurus) hypothetical protein	1	8	7	7	6	6	6	6	7	6	7	6	6	7	6	5	5	7	6	6	2	6	6	5	4	6	6	4	6	7	6	5	6	6	5	5	5	5	6	5	6	5	5	6
CON__P00761	CON__P00761	6	6	6	>P00761 SWISS-PROT:P00761|TRYP_PIG Trypsin - Sus scrofa (Pig).	1	6	6	6	2	3	5	5	4	5	4	5	3	5	5	2	5	4	3	5	2	4	5	5	3	3	4	2	6	3	4	3	3	5	2	3	5	5	4	5	4	5	3	5
CON__P02662	CON__P02662	6	6	6	>P02662 SWISS-PROT:P02662 Alpha-S1-casein - Bos taurus (Bovine).	1	6	6	6	6	0	0	0	0	0	0	0	0	0	0	0	0	0	0	0	0	0	0	0	0	0	0	0	0	0	0	0	0	0	6	0	0	0	0	0	0	0	0	0
CON__P02666	CON__P02666	1	1	1	>P02666 SWISS-PROT:P02666 Beta-casein - Bos taurus (Bovine).	1	1	1	1	1	0	0	0	0	0	0	0	0	0	0	0	0	0	0	0	0	0	0	0	0	0	0	0	0	0	0	0	0	0	1	0	0	0	0	0	0	0	0	0
CON__P02754	CON__P02754	2	2	2	>P02754 SWISS-PROT:P02754 Beta-lactoglobulin - Bos taurus (Bovine).	1	2	2	2	2	0	0	0	0	0	0	0	0	0	0	0	0	0	0	0	0	0	0	0	0	0	0	0	0	0	0	0	0	0	2	0	0	0	0	0	0	0	0	0
CON__P02768-1	CON__P02768-1	5	1	1	>P02768-1 SWISS-PROT:P02768-1 Tax_Id=9606 Gene_Symbol=ALB Isoform 1 of Serum albumin precursor	1	5	1	1	0	0	0	0	0	0	0	0	0	0	0	0	0	0	0	0	0	0	0	0	0	0	0	0	0	0	0	5	0	0	0	0	0	0	0	0	0	0	0	0
CON__P02769;CON__Q3SZ57	CON__P02769	12;1	12;1	8;0	>P02769 SWISS-PROT:P02769 (Bos taurus) Bovine serum albumin precursor	2	12	12	8	1	0	0	0	0	0	0	0	0	0	0	0	0	0	0	0	0	0	0	0	0	0	1	0	0	0	0	10	0	0	1	0	0	0	0	0	0	0	0	0
CON__P04264;CON__ENSEMBL:ENSBTAP00000038253;CON__Q6NXH9;CON__Q6IFZ6;CON__Q5XQN5	CON__P04264	7;2;1;1;1	7;2;1;1;1	5;1;0;0;0	>P04264 SWISS-PROT:P04264 Tax_Id=9606 Gene_Symbol=KRT1 Keratin, type II cytoskeletal 1	5	7	7	5	0	0	0	0	0	0	2	0	0	0	0	0	0	0	0	0	0	0	0	0	3	0	1	0	6	0	0	2	0	0	0	0	0	0	0	0	2	0	0	0
CON__P13645;CON__P02535-1;CON__Q7Z3Z0;CON__A2A4G1;CON__Q7Z3Y8;CON__Q7Z3Y9;CON__P02533	CON__P13645	6;2;1;1;1;1;1	6;2;1;1;1;1;1	4;0;0;0;0;0;0	>P13645 SWISS-PROT:P13645 Tax_Id=9606 Gene_Symbol=KRT10 Keratin, type I cytoskeletal 10	7	6	6	4	0	0	0	0	0	0	3	0	0	0	0	0	0	0	0	0	0	0	0	0	0	0	0	0	4	0	0	0	0	0	0	0	0	0	0	0	3	0	0	0
CON__Q2KJF1	CON__Q2KJF1	1	1	1	>Q2KJF1 TREMBL:Q2KJF1 (Bos taurus) Alpha-1-B glycoprotein	1	1	1	1	0	0	0	0	0	0	0	0	0	0	0	0	0	0	0	0	0	0	0	0	0	0	0	0	0	0	0	1	0	0	0	0	0	0	0	0	0	0	0	0
CON__Q3ZBD7	CON__Q3ZBD7	3	3	3	>Q3ZBD7 SWISS-PROT:Q3ZBD7 (Bos taurus) Glucose-6-phosphate isomerase	1	3	3	3	1	0	1	1	1	0	0	1	0	0	1	0	1	0	1	2	0	0	0	0	0	0	1	0	0	0	3	0	0	0	1	0	1	1	1	0	0	1	0	0
CON__Q7Z3Y7;CON__Q148H6	CON__Q7Z3Y7;CON__Q148H6	3;2	2;1	2;1	>Q7Z3Y7 SWISS-PROT:Q7Z3Y7 Tax_Id=9606 Gene_Symbol=KRT28 Keratin 25D;>Q148H6 TREMBL:Q148H6 (Bos taurus) Hypothetical protein MGC139876	2	3	2	2	0	0	0	0	0	0	1	0	0	0	0	0	1	0	0	0	1	0	0	0	0	0	0	0	1	0	0	0	1	1	0	0	0	0	0	0	0	0	0	0
gi|12230122;gi|109156912	gi|12230122;gi|109156912	2;2	2;2	2;2	>gi|12230122|sp|P82186.1|GUN_MYTED RecName: Full=Endoglucanase; AltName: Full=CMCase; AltName: Full=Cellulase; AltName: Full=Endo-1,4-beta-glucanase;>gi|109156912|pdb|1WC2|A Chain A, Beta-1,4-D-Endoglucanase Cel45a From Blue Mussel Mytilus Edulis At 1.2a	2	2	2	2	0	0	0	0	1	0	0	0	0	0	0	0	0	0	0	0	0	0	0	0	0	0	2	0	1	0	0	0	1	0	0	0	0	0	1	0	0	0	0	0
gi|312922858;gi|312922856;gi|312922854;gi|312922852;gi|312922850;gi|312922848;gi|312922846;gi|312922844;gi|312922842;gi|312922840;gi|312922838;gi|312922836;gi|312922834;gi|312922832;gi|312922830;gi|312922828;gi|312922826;gi|312922824;gi|312922822;gi|312922820;gi|312922818;gi|312922816;gi|312922814;gi|312922812;gi|312922810;gi|312922808;gi|312922806;gi|312922804;gi|312922802;gi|312922800;gi|312922…	gi|312922858;gi|312922856;gi|312922854;gi|312922852;gi|312922850;gi|312922848;gi|312922846;gi|312922844;gi|312922842;gi|312922840;gi|312922838;gi|312922836;gi|312922834;gi|312922832;gi|312922830;gi|312922828;gi|312922826;gi|312922824;gi|312922822;gi|312922820;gi|312922818;gi|312922816;gi|312922814;gi|312922812;gi|312922810;gi|312922808;gi|312922806;gi|312922804;gi|312922802;gi|312922800;gi|312922…	1;1;1;1;1;1;1;1;1;1;1;1;1;1;1;1;1;1;1;1;1;1;1;1;1;1;1;1;1;1;1;1;1;1;1;1;1;1;1;1;1;1;1;1;1;1;1;1;1;1;1;1;1;1;1;1;1;1;1;1;1;1;1;1;1;1;1;1;1;1;1;1;1;1;1;1;1;1;1;1;1;1;1;1;1;1;1;1;1;1;1;1;1;1;1;1;1;1;1;1;1;1;1;1;1;1;1;1;1;1;1;1;1;1;1;1;1;1;1;1;1;1;1;1;1;1;1;1;1;1;1;1;1;1;1;1;1;1;1;1;1;1;1;1;1;1;1;1;1;1;1;1;1;1;1;1;1;1;1;1;1;1;1;1;1;1;1;1;1;1;1;1;1;1;1;1;1;1;1;1;1;1;1;1;1;1;1;1;1;1;1;1;1;1;1;1;1;1;1;1…	1;1;1;1;1;1;1;1;1;1;1;1;1;1;1;1;1;1;1;1;1;1;1;1;1;1;1;1;1;1;1;1;1;1;1;1;1;1;1;1;1;1;1;1;1;1;1;1;1;1;1;1;1;1;1;1;1;1;1;1;1;1;1;1;1;1;1;1;1;1;1;1;1;1;1;1;1;1;1;1;1;1;1;1;1;1;1;1;1;1;1;1;1;1;1;1;1;1;1;1;1;1;1;1;1;1;1;1;1;1;1;1;1;1;1;1;1;1;1;1;1;1;1;1;1;1;1;1;1;1;1;1;1;1;1;1;1;1;1;1;1;1;1;1;1;1;1;1;1;1;1;1;1;1;1;1;1;1;1;1;1;1;1;1;1;1;1;1;1;1;1;1;1;1;1;1;1;1;1;1;1;1;1;1;1;1;1;1;1;1;1;1;1;1;1;1;1;1;1;1…	1;1;1;1;1;1;1;1;1;1;1;1;1;1;1;1;1;1;1;1;1;1;1;1;1;1;1;1;1;1;1;1;1;1;1;1;1;1;1;1;1;1;1;1;1;1;1;1;1;1;1;1;1;1;1;1;1;1;1;1;1;1;1;1;1;1;1;1;1;1;1;1;1;1;1;1;1;1;1;1;1;1;1;1;1;1;1;1;1;1;1;1;1;1;1;1;1;1;1;1;1;1;1;1;1;1;1;1;1;1;1;1;1;1;1;1;1;1;1;1;1;1;1;1;1;1;1;1;1;1;1;1;1;1;1;1;1;1;1;1;1;1;1;1;1;1;1;1;1;1;1;1;1;1;1;1;1;1;1;1;1;1;1;1;1;1;1;1;1;1;1;1;1;1;1;1;1;1;1;1;1;1;1;1;1;1;1;1;1;1;1;1;1;1;1;1;1;1;1;1…	>gi|312922858|gb|ADR10810.1| cytochrome oxidase subunit III, partial (mitochondrion) [Mytilus galloprovincialis];>gi|312922856|gb|ADR10809.1| cytochrome oxidase subunit III, partial (mitochondrion) [Mytilus galloprovincialis];>gi|312922854|gb|ADR10808.1| c	210	1	1	1	1	1	1	0	1	0	1	1	1	1	1	1	1	0	1	0	0	1	1	1	0	1	1	1	1	1	1	1	0	1	1	1	1	0	1	0	1	1	1	1
gi|348591352;gi|154551045	gi|348591352;gi|154551045	4;4	4;4	4;4	>gi|348591352|emb|CAX46411.2| ABCB/P-glycoprotein-like protein [Mytilus galloprovincialis];>gi|154551045|gb|ABS83556.1| ABCB/p-glycoprotein-like protein [Mytilus californianus]	2	4	4	4	0	0	1	0	0	0	0	0	0	1	0	1	0	0	0	0	0	0	0	2	0	0	1	0	0	0	0	0	1	1	0	0	1	0	0	0	0	0	0	1
gi|188573108;gi|188573106;gi|188573104;gi|188573102;gi|188573100;gi|188573098;gi|188573096;gi|188573094;gi|188573092;gi|188573090;gi|188573086;gi|188573084;gi|188573082;gi|188573080;gi|188573078;gi|188573074;gi|188573070;gi|188573068;gi|188573066;gi|188573064;gi|188573088;gi|188573072;gi|188573076;gi|156446286;gi|188573062	gi|188573108;gi|188573106;gi|188573104;gi|188573102;gi|188573100;gi|188573098;gi|188573096;gi|188573094;gi|188573092;gi|188573090;gi|188573086;gi|188573084;gi|188573082;gi|188573080;gi|188573078;gi|188573074;gi|188573070;gi|188573068;gi|188573066;gi|188573064;gi|188573088;gi|188573072;gi|188573076	9;9;9;9;9;9;9;9;9;9;9;9;9;9;9;9;9;9;9;9;7;5;5;3;2	9;9;9;9;9;9;9;9;9;9;9;9;9;9;9;9;9;9;9;9;7;5;5;3;2	9;9;9;9;9;9;9;9;9;9;9;9;9;9;9;9;9;9;9;9;7;5;5;3;2	>gi|188573108|gb|ACD65482.1| elongation factor 1 alpha, partial [Mytilus galloprovincialis];>gi|188573106|gb|ACD65481.1| elongation factor 1 alpha, partial [Mytilus galloprovincialis];>gi|188573104|gb|ACD65480.1| elongation factor 1 alpha, partial [Mytilus	25	9	9	9	6	6	4	6	7	8	7	6	5	8	9	6	8	6	6	6	1	6	6	5	3	6	7	2	6	6	5	6	7	8	6	6	4	6	7	8	7	6	5	8
gi|218664559;gi|374858631;gi|374858629;gi|374858627;gi|374858623;gi|374858619;gi|374858617;gi|374858615;gi|374858573;gi|374858563;gi|374858481;gi|374858477;gi|374858475;gi|374858471;gi|374858469;gi|374858467;gi|374858465;gi|374858463;gi|218664587;gi|218664573;gi|218664565;gi|218664563;gi|218664555;gi|218664553;gi|218664549;gi|218664547;gi|218664541;gi|218664535;gi|374858661;gi|374858649;gi|374858…	gi|218664559;gi|374858631;gi|374858629;gi|374858627;gi|374858623;gi|374858619;gi|374858617;gi|374858615;gi|374858573;gi|374858563;gi|374858481;gi|374858477;gi|374858475;gi|374858471;gi|374858469;gi|374858467;gi|374858465;gi|374858463;gi|218664587;gi|218664573;gi|218664565;gi|218664563;gi|218664555;gi|218664553;gi|218664549;gi|218664547;gi|218664541;gi|218664535;gi|374858661;gi|374858649;gi|374858…	2;2;2;2;2;2;2;2;2;2;2;2;2;2;2;2;2;2;2;2;2;2;2;2;2;2;2;2;1;1;1;1;1;1;1;1	1;1;1;1;1;1;1;1;1;1;1;1;1;1;1;1;1;1;1;1;1;1;1;1;1;1;1;1;1;1;1;0;0;0;0;0	0;0;0;0;0;0;0;0;0;0;0;0;0;0;0;0;0;0;0;0;0;0;0;0;0;0;0;0;0;0;0;0;0;0;0;0	>gi|218664559|gb|ACK99500.1| myticin C, partial [Mytilus galloprovincialis];>gi|374858631|gb|AEZ79061.1| myticin C [Mytilus galloprovincialis];>gi|374858629|gb|AEZ79060.1| myticin C [Mytilus galloprovincialis];>gi|374858627|gb|AEZ79059.1| myticin C [Mytilu	36	2	1	0	1	2	2	1	2	2	2	2	2	2	2	1	2	1	2	1	1	1	2	1	1	1	2	0	1	2	1	2	2	2	0	1	1	0	1	1	1	1	1	1
gi|374858507;gi|374858571;gi|374858569;gi|374858567;gi|374858565;gi|374858561;gi|374858559;gi|374858557;gi|374858555;gi|374858517;gi|374858515;gi|374858513;gi|374858511;gi|374858509;gi|374858505;gi|374858503;gi|374858501;gi|374858495;gi|374858413;gi|374858407;gi|374858405;gi|374858403;gi|374858401;gi|374858399;gi|374858397;gi|374858395;gi|374858393;gi|374858391;gi|374858389;gi|374858387;gi|374858…	gi|374858507;gi|374858571;gi|374858569;gi|374858567;gi|374858565;gi|374858561;gi|374858559;gi|374858557;gi|374858555;gi|374858517;gi|374858515;gi|374858513;gi|374858511;gi|374858509;gi|374858505;gi|374858503;gi|374858501;gi|374858495;gi|374858413;gi|374858407;gi|374858405;gi|374858403;gi|374858401;gi|374858399;gi|374858397;gi|374858395;gi|374858393;gi|374858391;gi|374858389;gi|374858387;gi|374858…	2;2;2;2;2;2;2;2;2;2;2;2;2;2;2;2;2;2;2;2;2;2;2;2;2;2;2;2;2;2;2;2;2;2;2;2;2;2;2;2;2;2;2;2;2;2;2;2;2;2;2;2;1;1;1;1;1;1;1;1;1;1;1;1;1;1;1;1;1;1;1;1;1;1;1;1;1;1;1;1;1;1;1;1;1;1	1;1;1;1;1;1;1;1;1;1;1;1;1;1;1;1;1;1;1;1;1;1;1;1;1;1;1;1;1;1;1;1;1;1;1;1;1;1;1;1;1;1;1;1;1;1;1;1;1;1;1;1;1;1;1;1;1;1;1;1;1;1;1;1;1;1;1;1;1;1;1;1;1;1;1;1;1;1;1;1;1;1;1;1;1;1	0;0;0;0;0;0;0;0;0;0;0;0;0;0;0;0;0;0;0;0;0;0;0;0;0;0;0;0;0;0;0;0;0;0;0;0;0;0;0;0;0;0;0;0;0;0;0;0;0;0;0;0;0;0;0;0;0;0;0;0;0;0;0;0;0;0;0;0;0;0;0;0;0;0;0;0;0;0;0;0;0;0;0;0;0;0	>gi|374858507|gb|AEZ78999.1| truncated myticin C [Mytilus galloprovincialis];>gi|374858571|gb|AEZ79031.1| myticin C [Mytilus galloprovincialis];>gi|374858569|gb|AEZ79030.1| myticin C [Mytilus galloprovincialis];>gi|374858567|gb|AEZ79029.1| myticin C [Mytil	86	2	1	0	1	1	1	1	1	1	1	1	1	1	1	1	1	1	1	1	1	1	1	1	0	1	2	1	1	1	1	1	1	1	0	0	0	0	0	0	0	0	0	0
gi|374858625;gi|374858621;gi|374858609;gi|374858607;gi|374858605;gi|374858599;gi|374858597;gi|374858591;gi|374858547;gi|374858537;gi|374858473;gi|374858461;gi|374858459;gi|374858457;gi|374858439;gi|374858431;gi|374858429;gi|374858427;gi|374858425;gi|374858423;gi|374858421;gi|374858419;gi|374858417;gi|374858415;gi|374858411;gi|374858409;gi|374858379;gi|344692838;gi|218664583;gi|218664577;gi|218664…	gi|374858625;gi|374858621;gi|374858609;gi|374858607;gi|374858605;gi|374858599;gi|374858597;gi|374858591;gi|374858547;gi|374858537;gi|374858473;gi|374858461;gi|374858459;gi|374858457;gi|374858439;gi|374858431;gi|374858429;gi|374858427;gi|374858425;gi|374858423;gi|374858421;gi|374858419;gi|374858417;gi|374858415;gi|374858411;gi|374858409;gi|374858379;gi|344692838;gi|218664583;gi|218664577;gi|218664…	2;2;2;2;2;2;2;2;2;2;2;2;2;2;2;2;2;2;2;2;2;2;2;2;2;2;2;2;2;2;2;2;2;2;2;2;2;1	2;2;2;2;2;2;2;2;2;2;2;2;2;2;2;2;2;2;2;2;2;2;2;2;2;2;2;2;2;2;2;2;2;2;2;2;2;1	0;0;0;0;0;0;0;0;0;0;0;0;0;0;0;0;0;0;0;0;0;0;0;0;0;0;0;0;0;0;0;0;0;0;0;0;0;0	>gi|374858625|gb|AEZ79058.1| myticin C [Mytilus galloprovincialis];>gi|374858621|gb|AEZ79056.1| myticin C [Mytilus galloprovincialis];>gi|374858609|gb|AEZ79050.1| myticin C [Mytilus galloprovincialis];>gi|374858607|gb|AEZ79049.1| myticin C [Mytilus gallopr	38	2	2	0	2	2	2	2	2	2	2	2	2	2	2	2	2	2	2	2	2	2	2	2	1	2	2	1	2	2	2	2	2	2	2	2	2	2	2	2	2	2	2	2
gi|22094809	gi|22094809	15	15	1	>gi|22094809|gb|AAM91994.1|AF527010_1 glutathione S-transferase GSTpi1 [Mytilus galloprovincialis]	1	15	15	1	3	4	3	6	8	12	3	6	1	11	10	8	8	3	0	10	3	2	6	4	5	2	9	2	4	6	5	2	0	6	3	4	3	6	8	12	3	6	1	11
gi|224471526	gi|224471526	7	7	7	>gi|224471526|dbj|BAH24057.1| Cyp3A-like isoform 1 [Mytilus edulis]	1	7	7	7	2	0	0	2	4	3	2	1	0	3	4	1	0	0	0	1	0	1	0	1	0	0	5	0	2	1	2	2	4	1	2	0	0	2	4	3	2	1	0	3
gi|225638981;gi|225638979	gi|225638981;gi|225638979	2;2	2;2	2;2	>gi|225638981|gb|ACN97630.1| mytimycin precursor [Mytilus galloprovincialis];>gi|225638979|gb|ACN97629.1| mytimycin precursor [Mytilus galloprovincialis]	2	2	2	2	2	1	0	0	1	2	2	1	0	1	1	1	0	0	1	0	0	1	2	0	1	0	1	0	1	1	1	1	1	1	2	1	0	0	1	2	2	1	0	1
gi|226859495	gi|226859495	1	1	1	>gi|226859495|gb|ACO88315.1| NADH dehydrogenase subunit 2, partial (mitochondrion) [Mytilus edulis]	1	1	1	1	0	0	0	0	0	0	0	0	0	0	0	0	0	0	0	0	0	0	0	0	0	0	0	0	0	0	0	0	1	0	0	0	0	0	0	0	0	0	0	0
gi|226859651;gi|226859606	gi|226859651;gi|226859606	1;1	1;1	1;1	>gi|226859651|gb|ACO88419.1| NADH dehydrogenase subunit 2, partial (mitochondrion) [Mytilus edulis];>gi|226859606|gb|ACO88389.1| NADH dehydrogenase subunit 2, partial (mitochondrion) [Mytilus edulis]	2	1	1	1	0	0	0	0	0	0	0	0	0	0	0	0	0	0	0	0	0	0	0	0	0	0	0	0	0	0	0	1	0	0	0	0	0	0	0	0	0	0	0	0
gi|228551663	gi|228551663	1	1	1	>gi|228551663|gb|ACQ44601.1| putative cyclooxygenase, partial [Mytilus edulis]	1	1	1	1	0	0	0	0	0	0	0	0	0	0	0	0	0	0	0	0	0	0	0	0	0	0	1	0	0	0	0	0	1	0	0	0	0	0	0	0	0	0	0	0
gi|84488575;gi|674840335;gi|671696185;gi|671696171;gi|671696157;gi|671696143;gi|671696129;gi|671696101;gi|671696087;gi|671696073;gi|671696059;gi|671696045;gi|641803878;gi|632817402;gi|60416358;gi|544069909;gi|544069883;gi|51830030;gi|51235102;gi|403488582;gi|345894291;gi|300217871;gi|291464820;gi|257781883;gi|62161125;gi|39842203	gi|84488575;gi|674840335;gi|671696185;gi|671696171;gi|671696157;gi|671696143;gi|671696129;gi|671696101;gi|671696087;gi|671696073;gi|671696059;gi|671696045;gi|641803878;gi|632817402;gi|60416358;gi|544069909;gi|544069883;gi|51830030;gi|51235102;gi|403488582;gi|345894291;gi|300217871;gi|291464820;gi|257781883;gi|62161125;gi|39842203	3;3;3;3;3;3;3;3;3;3;3;3;3;3;3;3;3;3;3;3;3;3;3;3;3;3	3;3;3;3;3;3;3;3;3;3;3;3;3;3;3;3;3;3;3;3;3;3;3;3;3;3	2;2;2;2;2;2;2;2;2;2;2;2;2;2;2;2;2;2;2;2;2;2;2;2;2;2	>gi|84488575|ref|YP_448733.1| cytochrome c oxidase subunit I (mitochondrion) [Mytilus trossulus];>gi|674840335|ref|YP_009054031.1| cytochrome c oxidase subunit I (mitochondrion) [Mytilus coruscus];>gi|671696185|gb|AII78659.1| cytochrome c oxidase subunit I	26	3	3	2	0	0	0	0	0	2	1	0	0	1	0	0	0	0	0	0	0	0	0	0	0	0	0	0	1	1	2	1	1	1	0	0	0	0	0	2	1	0	0	1
gi|403488566;gi|257781893	gi|403488566;gi|257781893	1;1	1;1	1;1	>gi|403488566|gb|AFR45259.1| cytochrome c oxidase subunit III (mitochondrion) [Mytilus californianus];>gi|257781893|gb|ACV65362.1| cytochrome c oxidase subunit III (mitochondrion) [Mytilus californianus]	2	1	1	1	0	1	0	0	0	0	0	0	0	0	0	0	0	0	0	0	0	0	0	0	0	0	0	0	0	0	0	0	0	0	0	1	0	0	0	0	0	0	0	0
gi|258677220	gi|258677220	2	2	2	>gi|258677220|gb|ACV87361.1| c-Jun N-terminal kinase JNK, partial [Mytilus galloprovincialis]	1	2	2	2	1	1	1	2	1	2	1	1	0	1	1	1	0	1	1	1	0	0	1	1	0	0	2	0	0	1	1	0	1	0	1	1	1	2	1	2	1	1	0	1
gi|694568352;gi|284159258	gi|694568352;gi|284159258	2;2	2;2	2;2	>gi|694568352|gb|AIS73194.1| caspase-8 [Mytilus coruscus];>gi|284159258|gb|ADB80147.1| caspase-8 [Mytilus californianus]	2	2	2	2	0	1	1	1	1	0	1	1	1	1	2	0	1	1	1	1	0	1	2	2	0	0	1	0	2	0	0	0	1	2	0	1	1	1	1	0	1	1	1	1
gi|28630366;gi|28630360;gi|28630364;gi|28630362;gi|28630368;gi|28630358	gi|28630366;gi|28630360;gi|28630364;gi|28630362;gi|28630368;gi|28630358	7;6;6;6;5;4	1;1;1;1;1;1	1;1;1;1;1;1	>gi|28630366|gb|AAN08129.1| vitelline coat lysin M7 precursor, partial [Mytilus galloprovincialis];>gi|28630360|gb|AAN08126.1| vitelline coat lysin M7 precursor, partial [Mytilus galloprovincialis];>gi|28630364|gb|AAN08128.1| vitelline coat lysin M7 precur	6	7	1	1	6	7	0	3	1	1	5	2	0	2	0	0	1	0	3	1	0	0	0	1	1	2	3	0	1	0	0	6	1	0	0	1	0	0	0	0	0	0	0	0
gi|28630388;gi|28630386;gi|28630384;gi|28630382;gi|28630378;gi|28630376;gi|28630374;gi|28630372;gi|28630370;gi|28630380;gi|237899682;gi|237899678;gi|237899676;gi|237899674;gi|237899672;gi|400131647;gi|400131645;gi|400131641;gi|400131649;gi|400131643;gi|400131639;gi|400131633;gi|400131629;gi|400131625;gi|237899680;gi|400131627	gi|28630388;gi|28630386;gi|28630384;gi|28630382;gi|28630378;gi|28630376;gi|28630374;gi|28630372;gi|28630370;gi|28630380;gi|237899682;gi|237899678;gi|237899676;gi|237899674;gi|237899672;gi|400131647;gi|400131645;gi|400131641;gi|400131649;gi|400131643;gi|400131639;gi|400131633;gi|400131629;gi|400131625;gi|237899680	7;7;7;7;7;7;7;7;7;6;5;5;5;5;5;4;4;4;4;4;4;4;4;4;4;3	7;7;7;7;7;7;7;7;7;6;5;5;5;5;5;4;4;4;4;4;4;4;4;4;4;3	1;1;1;1;1;1;1;1;1;1;0;0;0;0;0;0;0;0;0;0;0;0;0;0;0;0	>gi|28630388|gb|AAN08140.1| vitelline coat lysin M7 precursor, partial [Mytilus edulis];>gi|28630386|gb|AAN08139.1| vitelline coat lysin M7 precursor, partial [Mytilus edulis];>gi|28630384|gb|AAN08138.1| vitelline coat lysin M7 precursor, partial [Mytilus	26	7	7	1	7	6	0	3	1	1	5	2	0	2	0	0	1	0	3	1	0	0	0	1	1	2	3	0	1	0	0	7	1	0	7	6	0	3	1	1	5	2	0	2
gi|28630404;gi|28630402;gi|28630400;gi|28630396;gi|28630394;gi|28630392;gi|28630390	gi|28630404;gi|28630402;gi|28630400;gi|28630396;gi|28630394;gi|28630392;gi|28630390	2;2;2;2;2;2;2	1;1;1;1;1;1;1	1;1;1;1;1;1;1	>gi|28630404|gb|AAN08148.1| vitelline coat lysin M7 precursor, partial [Mytilus trossulus];>gi|28630402|gb|AAN08147.1| vitelline coat lysin M7 precursor, partial [Mytilus trossulus];>gi|28630400|gb|AAN08146.1| vitelline coat lysin M7 precursor, partial [My	7	2	1	1	1	2	0	1	0	0	0	1	0	0	0	0	0	0	0	0	0	0	0	0	0	0	0	0	0	0	0	2	0	0	0	1	0	0	0	0	0	0	0	0
gi|301598998;gi|301598996	gi|301598998;gi|301598996	5;5	4;4	4;4	>gi|301598998|emb|CBH31056.1| C1q-domain-containing protein [Mytilus galloprovincialis];>gi|301598996|emb|CBH31055.1| C1q-domain-containing protein [Mytilus galloprovincialis]	2	5	4	4	0	0	0	0	2	0	0	2	0	1	0	0	2	2	1	1	1	2	2	1	0	2	0	1	0	0	0	0	0	2	0	0	0	0	2	0	0	1	0	1
gi|304434516	gi|304434516	15	15	15	>gi|304434516|dbj|BAJ15435.1| VASA-like gene [Mytilus galloprovincialis]	1	15	15	15	10	14	0	0	2	1	1	0	0	1	2	0	0	0	0	0	0	1	1	0	0	0	2	0	2	0	1	1	2	8	10	14	0	0	2	1	1	0	0	1
gi|312270839;gi|307951039;gi|312270837;gi|312270849;gi|312270843;gi|317453189;gi|312270841;gi|319803011	gi|312270839;gi|307951039;gi|312270837;gi|312270849;gi|312270843;gi|317453189;gi|312270841	7;7;6;6;5;5;5;1	7;7;6;6;5;5;5;1	7;7;6;6;5;5;5;1	>gi|312270839|gb|ADQ55816.1| fibrinogen-related protein [Mytilus galloprovincialis];>gi|307951039|gb|ADN97210.1| fibrinogen-related protein 1 precursor [Mytilus edulis];>gi|312270837|gb|ADQ55815.1| fibrinogen-related protein, partial [Mytilus galloprovinci	8	7	7	7	5	6	4	4	0	2	2	0	5	4	5	0	5	4	0	6	0	0	2	3	0	5	0	2	0	5	0	1	6	7	5	6	4	4	0	2	2	0	5	4
gi|307951041;gi|319803013	gi|307951041	10;1	10;1	3;0	>gi|307951041|gb|ADN97211.1| fibrinogen-related protein 2 precursor [Mytilus edulis]	2	10	10	3	0	5	3	4	1	2	0	1	0	4	0	0	3	0	1	0	0	4	3	5	1	0	3	0	0	0	5	0	3	1	0	5	3	4	1	2	0	1	0	4
gi|312270819;gi|312270825;gi|312270823;gi|312270821;gi|312270827	gi|312270819;gi|312270825;gi|312270823;gi|312270821;gi|312270827	7;6;6;6;6	1;1;1;1;1	1;1;1;1;1	>gi|312270819|gb|ADQ55806.1| fibrinogen-related protein [Mytilus galloprovincialis];>gi|312270825|gb|ADQ55809.1| fibrinogen-related protein [Mytilus galloprovincialis];>gi|312270823|gb|ADQ55808.1| fibrinogen-related protein [Mytilus galloprovincialis];>gi|	5	7	1	1	1	3	3	3	0	3	0	1	0	1	4	0	2	0	0	2	0	0	0	0	0	3	0	0	0	0	3	3	0	3	0	0	0	0	0	0	0	0	0	0
gi|312270829	gi|312270829	7	4	1	>gi|312270829|gb|ADQ55811.1| fibrinogen-related protein, partial [Mytilus galloprovincialis]	1	7	4	1	1	3	3	3	0	3	0	1	0	2	4	0	2	0	0	2	0	0	0	0	0	3	0	0	0	0	2	3	0	2	0	0	0	0	0	0	0	0	0	1
gi|312270831	gi|312270831	7	1	1	>gi|312270831|gb|ADQ55812.1| fibrinogen-related protein, partial [Mytilus galloprovincialis]	1	7	1	1	3	4	5	4	0	3	0	1	2	0	7	1	4	2	2	1	0	0	0	3	0	5	0	0	0	0	0	4	2	1	0	0	0	0	0	0	0	0	0	0
gi|312270833	gi|312270833	14	3	2	>gi|312270833|gb|ADQ55813.1| fibrinogen-related protein, partial [Mytilus galloprovincialis]	1	14	3	2	7	9	12	6	1	8	0	2	4	2	11	3	5	4	3	0	0	0	1	5	0	6	1	0	2	2	0	10	4	4	1	1	2	1	0	2	0	0	0	0
gi|312270835	gi|312270835	15	15	3	>gi|312270835|gb|ADQ55814.1| fibrinogen-related protein [Mytilus galloprovincialis]	1	15	15	3	6	11	12	7	1	9	0	4	5	3	12	4	8	5	4	0	0	0	1	5	0	8	2	1	1	2	0	11	5	5	6	11	12	7	1	9	0	4	5	3
gi|312270851;gi|312270845;gi|317453193;gi|319803015	gi|312270851;gi|312270845;gi|317453193	10;10;9;1	10;10;9;1	9;9;9;1	>gi|312270851|gb|ADQ55822.1| fibrinogen-related protein [Mytilus galloprovincialis];>gi|312270845|gb|ADQ55819.1| fibrinogen-related protein [Mytilus galloprovincialis];>gi|317453193|emb|CBM41042.1| fibrinogen-related protein 3 [Mytilus galloprovincialis]	4	10	10	9	0	2	1	0	1	1	1	1	4	2	8	2	1	6	2	2	0	1	2	3	1	7	4	0	1	3	4	5	2	5	0	2	1	0	1	1	1	1	4	2
gi|312270847	gi|312270847	4	3	3	>gi|312270847|gb|ADQ55820.1| fibrinogen-related protein, partial [Mytilus galloprovincialis]	1	4	3	3	0	3	1	0	0	0	0	0	1	0	1	1	1	1	0	1	0	1	0	2	0	1	1	0	1	1	2	1	1	1	0	2	1	0	0	0	0	0	0	0
gi|313573612	gi|313573612	8	8	8	>gi|313573612|emb|CBK38915.1| protein kinase CK2 alpha catalytic subunit [Mytilus galloprovincialis]	1	8	8	8	0	0	2	1	2	3	0	1	0	3	3	1	1	0	2	1	0	2	2	0	0	1	5	0	1	0	2	2	1	5	0	0	2	1	2	3	0	1	0	3
gi|313573614	gi|313573614	5	5	5	>gi|313573614|emb|CBK38916.1| protein kinase CK2beta regulatory subunit [Mytilus galloprovincialis]	1	5	5	5	0	1	0	0	0	2	1	1	0	2	1	0	0	0	0	0	0	1	0	0	0	0	2	0	0	0	1	1	1	0	0	1	0	0	0	2	1	1	0	2
gi|317452893	gi|317452893	5	5	5	>gi|317452893|emb|CBM41045.1| fibrinogen-related protein 6 [Mytilus galloprovincialis]	1	5	5	5	1	0	0	1	2	2	2	1	1	2	0	0	3	2	0	1	0	0	3	2	0	0	0	0	2	0	2	0	2	2	1	0	0	1	2	2	2	1	1	2
gi|317452957;gi|319803017	gi|317452957	3;1	3;1	3;1	>gi|317452957|emb|CBM41046.1| fibrinogen-related protein 7 [Mytilus galloprovincialis]	2	3	3	3	1	0	0	0	2	0	0	0	0	0	0	0	0	0	0	0	0	0	0	0	0	0	1	0	0	0	1	0	0	0	1	0	0	0	2	0	0	0	0	0
gi|317453191	gi|317453191	9	2	2	>gi|317453191|emb|CBM41041.1| fibrinogen-related protein 2 [Mytilus galloprovincialis]	1	9	2	2	0	7	3	2	1	2	0	1	0	3	0	0	4	1	1	0	0	4	4	3	0	0	2	0	0	0	2	0	5	1	0	2	0	0	0	0	0	0	0	0
gi|317453195	gi|317453195	1	1	1	>gi|317453195|emb|CBM41043.1| fibrinogen-related protein 4 [Mytilus galloprovincialis]	1	1	1	1	0	0	0	1	1	1	1	0	0	0	0	0	0	1	0	1	0	0	1	0	0	0	0	1	0	0	0	0	1	0	0	0	0	1	1	1	1	0	0	0
gi|317453197	gi|317453197	2	2	2	>gi|317453197|emb|CBM41044.1| fibrinogen-related protein 5 [Mytilus galloprovincialis]	1	2	2	2	0	0	0	1	0	0	0	2	0	1	2	0	0	1	0	0	0	0	1	0	0	0	0	1	1	0	0	0	0	2	0	0	0	1	0	0	0	2	0	1
gi|324330438	gi|324330438	2	2	2	>gi|324330438|gb|ADY38576.1| selenium-dependent glutathione peroxidase [Mytilus galloprovincialis]	1	2	2	2	0	0	0	1	0	0	0	0	0	0	0	0	0	0	0	0	0	0	1	0	0	0	1	0	1	0	0	0	1	1	0	0	0	1	0	0	0	0	0	0
gi|325504303;gi|325504479	gi|325504303;gi|325504479	3;2	3;2	3;2	>gi|325504303|emb|CBX41651.1| putative C1q domain containing protein MgC1q2 [Mytilus galloprovincialis];>gi|325504479|emb|CBX41739.1| putative C1q domain containing protein MgC1q90 [Mytilus galloprovincialis]	2	3	3	3	0	1	1	2	1	1	0	1	1	0	1	1	1	2	0	0	0	1	1	0	0	1	1	0	1	1	1	1	1	2	0	1	1	2	1	1	0	1	1	0
gi|325504305	gi|325504305	4	4	4	>gi|325504305|emb|CBX41652.1| putative C1q domain containing protein MgC1q3 [Mytilus galloprovincialis]	1	4	4	4	0	1	0	1	2	2	2	0	2	2	0	0	2	1	0	1	0	2	2	0	0	0	1	0	2	0	0	0	0	1	0	1	0	1	2	2	2	0	2	2
gi|325504307	gi|325504307	2	2	2	>gi|325504307|emb|CBX41653.1| putative C1q domain containing protein MgC1q4 [Mytilus galloprovincialis]	1	2	2	2	0	0	0	1	0	0	1	0	2	0	0	0	0	0	0	0	0	0	1	1	0	0	1	0	2	0	0	2	0	0	0	0	0	1	0	0	1	0	2	0
gi|325504309	gi|325504309	5	5	5	>gi|325504309|emb|CBX41654.1| putative C1q domain containing protein MgC1q5 [Mytilus galloprovincialis]	1	5	5	5	1	1	2	4	2	0	2	3	2	3	3	3	5	3	0	0	0	3	0	1	0	2	3	0	1	0	4	1	0	5	1	1	2	4	2	0	2	3	2	3
gi|325504311;gi|34304719	gi|325504311;gi|34304719	13;13	13;13	6;6	>gi|325504311|emb|CBX41655.1| putative C1q domain containing protein MgC1q6 [Mytilus galloprovincialis];>gi|34304719|gb|AAQ63463.1| EP protein precursor [Mytilus edulis]	2	13	13	6	8	10	6	5	9	9	7	10	5	7	7	7	7	4	6	5	0	12	7	4	4	3	7	3	6	6	10	6	9	11	8	10	6	5	9	9	7	10	5	7
gi|325504315;gi|343455228	gi|325504315	10;3	10;3	10;3	>gi|325504315|emb|CBX41657.1| putative C1q domain containing protein MgC1q8 [Mytilus galloprovincialis]	2	10	10	10	1	0	3	0	0	0	0	0	0	1	4	2	5	0	0	5	0	0	7	0	0	0	9	3	2	0	2	0	5	3	1	0	3	0	0	0	0	0	0	1
gi|325504317	gi|325504317	2	2	2	>gi|325504317|emb|CBX41658.1| putative C1q domain containing protein MgC1q9 [Mytilus galloprovincialis]	1	2	2	2	0	0	0	2	0	0	0	0	0	0	1	0	0	0	0	0	0	0	0	0	0	0	0	0	0	0	0	0	0	0	0	0	0	2	0	0	0	0	0	0
gi|325504319	gi|325504319	1	1	1	>gi|325504319|emb|CBX41659.1| putative C1q domain containing protein MgC1q10 [Mytilus galloprovincialis]	1	1	1	1	0	0	0	0	0	0	0	0	0	0	0	0	0	0	0	0	0	0	0	0	0	0	1	0	0	0	0	0	0	0	0	0	0	0	0	0	0	0	0	0
gi|325504321	gi|325504321	10	10	10	>gi|325504321|emb|CBX41660.1| putative C1q domain containing protein MgC1q11 [Mytilus galloprovincialis]	1	10	10	10	0	6	0	4	6	2	0	0	0	0	0	0	0	3	0	8	0	0	3	0	0	0	6	0	0	0	0	3	1	0	0	6	0	4	6	2	0	0	0	0
gi|325504327	gi|325504327	1	1	1	>gi|325504327|emb|CBX41663.1| putative C1q domain containing protein MgC1q14 [Mytilus galloprovincialis]	1	1	1	1	0	0	0	0	0	0	1	0	0	0	0	0	0	0	0	0	0	0	0	0	0	0	0	0	0	0	0	1	0	0	0	0	0	0	0	0	1	0	0	0
gi|325504329	gi|325504329	9	9	9	>gi|325504329|emb|CBX41664.1| putative C1q domain containing protein MgC1q15 [Mytilus galloprovincialis]	1	9	9	9	1	0	2	3	4	2	5	2	2	4	0	0	5	3	1	0	1	2	0	8	2	2	8	0	8	6	0	0	3	0	1	0	2	3	4	2	5	2	2	4
gi|325504333	gi|325504333	2	2	2	>gi|325504333|emb|CBX41666.1| putative C1q domain containing protein MgC1q17 [Mytilus galloprovincialis]	1	2	2	2	0	0	0	0	0	0	0	1	0	0	1	0	0	0	1	0	0	0	1	0	0	1	0	0	1	0	0	0	1	2	0	0	0	0	0	0	0	1	0	0
gi|325504335	gi|325504335	3	3	3	>gi|325504335|emb|CBX41667.1| putative C1q domain containing protein MgC1q18 [Mytilus galloprovincialis]	1	3	3	3	0	0	0	0	0	3	0	0	0	1	0	0	0	0	0	0	0	0	0	0	0	0	1	0	0	0	0	0	1	0	0	0	0	0	0	3	0	0	0	1
gi|325504337	gi|325504337	8	8	7	>gi|325504337|emb|CBX41668.1| putative C1q domain containing protein MgC1q19 [Mytilus galloprovincialis]	1	8	8	7	1	1	3	3	0	1	0	0	2	5	2	0	5	5	3	1	0	2	5	4	0	7	1	0	0	2	0	4	1	0	1	1	3	3	0	1	0	0	2	5
gi|325504339	gi|325504339	2	2	2	>gi|325504339|emb|CBX41669.1| putative C1q domain containing protein MgC1q20 [Mytilus galloprovincialis]	1	2	2	2	0	1	0	0	0	0	0	0	2	0	0	0	0	0	0	0	0	0	0	0	0	0	0	0	0	0	0	1	0	0	0	1	0	0	0	0	0	0	2	0
gi|325504341	gi|325504341	2	2	2	>gi|325504341|emb|CBX41670.1| putative C1q domain containing protein MgC1q21 [Mytilus galloprovincialis]	1	2	2	2	0	0	2	0	1	1	0	0	1	0	1	0	1	0	0	0	0	0	2	1	0	0	0	0	0	1	1	0	1	0	0	0	2	0	1	1	0	0	1	0
gi|325504343	gi|325504343	1	1	1	>gi|325504343|emb|CBX41671.1| putative C1q domain containing protein MgC1q22 [Mytilus galloprovincialis]	1	1	1	1	0	0	1	0	1	0	1	1	1	0	1	1	0	1	0	0	0	1	1	0	0	1	0	0	0	1	1	0	1	0	0	0	1	0	1	0	1	1	1	0
gi|325504345	gi|325504345	1	1	1	>gi|325504345|emb|CBX41672.1| putative C1q domain containing protein MgC1q23 [Mytilus galloprovincialis]	1	1	1	1	0	0	0	0	0	0	0	1	0	0	1	1	0	0	0	0	0	0	0	0	0	0	0	0	0	0	0	0	1	1	0	0	0	0	0	0	0	1	0	0
gi|325504353	gi|325504353	6	6	5	>gi|325504353|emb|CBX41676.1| putative C1q domain containing protein MgC1q27 [Mytilus galloprovincialis]	1	6	6	5	0	0	0	3	0	0	0	1	0	2	0	4	0	0	3	0	0	0	3	1	0	0	1	0	0	0	1	1	0	1	0	0	0	3	0	0	0	1	0	2
gi|325504361	gi|325504361	6	5	5	>gi|325504361|emb|CBX41680.1| putative C1q domain containing protein MgC1q31 [Mytilus galloprovincialis]	1	6	5	5	5	0	4	2	4	4	4	0	3	4	3	2	4	4	2	6	0	4	3	5	2	1	4	3	1	3	2	6	6	3	4	0	3	1	4	3	4	0	3	3
gi|325504363	gi|325504363	4	4	4	>gi|325504363|emb|CBX41681.1| putative C1q domain containing protein MgC1q32 [Mytilus galloprovincialis]	1	4	4	4	0	0	0	0	0	0	0	0	0	0	0	0	0	0	0	0	0	0	1	0	0	0	0	0	0	0	1	0	3	0	0	0	0	0	0	0	0	0	0	0
gi|325504365	gi|325504365	2	1	1	>gi|325504365|emb|CBX41682.1| putative C1q domain containing protein MgC1q33 [Mytilus galloprovincialis]	1	2	1	1	0	0	0	1	0	0	0	1	0	1	0	1	0	0	1	0	0	1	1	1	0	0	0	0	0	0	1	1	0	1	0	0	0	0	0	0	0	0	0	0
gi|325504367	gi|325504367	2	1	1	>gi|325504367|emb|CBX41683.1| putative C1q domain containing protein MgC1q34 [Mytilus galloprovincialis]	1	2	1	1	0	0	0	0	0	0	0	0	0	2	0	0	0	0	0	0	0	0	0	0	0	0	0	0	0	0	0	2	0	0	0	0	0	0	0	0	0	0	0	1
gi|325504369	gi|325504369	5	5	3	>gi|325504369|emb|CBX41684.1| putative C1q domain containing protein MgC1q35 [Mytilus galloprovincialis]	1	5	5	3	0	0	0	0	5	0	0	0	0	0	0	0	0	0	0	0	0	0	0	0	0	0	0	0	0	0	0	0	0	0	0	0	0	0	5	0	0	0	0	0
gi|325504403;gi|325504371	gi|325504403;gi|325504371	1;1	1;1	1;1	>gi|325504403|emb|CBX41701.1| putative C1q domain containing protein MgC1q52 [Mytilus galloprovincialis];>gi|325504371|emb|CBX41685.1| putative C1q domain containing protein MgC1q36 [Mytilus galloprovincialis]	2	1	1	1	0	1	0	0	0	1	1	0	0	1	0	0	0	1	0	0	0	0	0	0	0	0	1	0	1	0	0	0	1	0	0	1	0	0	0	1	1	0	0	1
gi|325504373	gi|325504373	1	1	1	>gi|325504373|emb|CBX41686.1| putative C1q domain containing protein MgC1q37 [Mytilus galloprovincialis]	1	1	1	1	0	0	0	0	0	0	0	0	0	0	0	0	0	0	0	0	0	0	0	0	0	0	0	0	0	0	0	0	1	0	0	0	0	0	0	0	0	0	0	0
gi|325504381	gi|325504381	1	1	1	>gi|325504381|emb|CBX41690.1| putative C1q domain containing protein MgC1q41 [Mytilus galloprovincialis]	1	1	1	1	0	0	0	0	1	0	0	0	0	0	0	0	0	0	0	0	0	0	0	0	0	0	1	0	1	0	0	0	1	0	0	0	0	0	1	0	0	0	0	0
gi|325504383	gi|325504383	3	1	1	>gi|325504383|emb|CBX41691.1| putative C1q domain containing protein MgC1q42 [Mytilus galloprovincialis]	1	3	1	1	0	0	0	0	0	2	0	1	1	2	1	1	2	0	0	0	0	2	1	0	1	1	0	0	1	0	1	0	0	1	0	0	0	0	0	1	0	0	0	0
gi|325504387	gi|325504387	7	7	5	>gi|325504387|emb|CBX41693.1| putative C1q domain containing protein MgC1q44 [Mytilus galloprovincialis]	1	7	7	5	0	1	0	0	1	0	2	1	0	1	1	0	1	1	1	1	1	6	3	3	1	0	0	0	0	0	0	0	0	2	0	1	0	0	1	0	2	1	0	1
gi|325504391	gi|325504391	4	4	2	>gi|325504391|emb|CBX41695.1| putative C1q domain containing protein MgC1q46 [Mytilus galloprovincialis]	1	4	4	2	0	1	0	0	0	1	0	1	1	3	1	0	3	0	0	0	0	1	0	0	1	2	0	0	0	0	0	0	0	1	0	1	0	0	0	1	0	1	1	3
gi|325504397	gi|325504397	3	3	3	>gi|325504397|emb|CBX41698.1| putative C1q domain containing protein MgC1q49 [Mytilus galloprovincialis]	1	3	3	3	0	0	0	0	0	0	0	0	0	3	0	0	0	1	0	1	0	1	0	1	0	0	1	0	1	0	0	0	1	0	0	0	0	0	0	0	0	0	0	3
gi|325504405	gi|325504405	1	1	1	>gi|325504405|emb|CBX41702.1| putative C1q domain containing protein MgC1q53 [Mytilus galloprovincialis]	1	1	1	1	0	0	0	0	0	1	0	0	0	0	0	0	0	0	0	0	0	0	0	0	0	0	0	0	0	0	0	0	0	0	0	0	0	0	0	1	0	0	0	0
gi|325504425	gi|325504425	3	3	3	>gi|325504425|emb|CBX41712.1| putative C1q domain containing protein MgC1q63 [Mytilus galloprovincialis]	1	3	3	3	0	2	0	3	0	2	0	0	0	0	0	0	3	1	0	0	0	0	0	0	0	0	0	1	3	0	0	0	0	0	0	2	0	3	0	2	0	0	0	0
gi|325504427	gi|325504427	4	2	2	>gi|325504427|emb|CBX41713.1| putative C1q domain containing protein MgC1q64 [Mytilus galloprovincialis]	1	4	2	2	0	0	0	0	2	0	1	1	0	0	0	0	3	2	1	3	1	2	4	1	1	0	0	0	2	0	0	0	0	4	0	0	0	0	2	0	0	0	0	0
gi|325504447;gi|325504431	gi|325504447;gi|325504431	3;3	3;3	3;3	>gi|325504447|emb|CBX41723.1| putative C1q domain containing protein MgC1q74 [Mytilus galloprovincialis];>gi|325504431|emb|CBX41715.1| putative C1q domain containing protein MgC1q66 [Mytilus galloprovincialis]	2	3	3	3	0	0	2	3	0	2	0	0	0	0	0	0	0	0	0	0	0	0	0	0	1	3	0	0	0	0	0	0	0	0	0	0	2	3	0	2	0	0	0	0
gi|325504443	gi|325504443	7	7	6	>gi|325504443|emb|CBX41721.1| putative C1q domain containing protein MgC1q72 [Mytilus galloprovincialis]	1	7	7	6	5	0	0	0	0	0	0	0	0	2	0	0	0	0	0	0	0	0	0	0	0	0	0	0	1	0	0	1	0	0	5	0	0	0	0	0	0	0	0	2
gi|325504451	gi|325504451	4	2	2	>gi|325504451|emb|CBX41725.1| putative C1q domain containing protein MgC1q76 [Mytilus galloprovincialis]	1	4	2	2	0	1	1	1	3	1	0	1	0	1	0	0	2	1	0	1	0	0	0	1	0	0	0	0	1	0	0	1	1	0	0	1	1	1	1	1	0	1	0	1
gi|325504459	gi|325504459	1	1	1	>gi|325504459|emb|CBX41729.1| putative C1q domain containing protein MgC1q80 [Mytilus galloprovincialis]	1	1	1	1	0	0	0	0	0	0	0	0	0	0	0	0	0	0	0	0	0	0	0	0	0	0	0	0	0	0	0	1	0	0	0	0	0	0	0	0	0	0	0	0
gi|325504467	gi|325504467	4	4	4	>gi|325504467|emb|CBX41733.1| putative C1q domain containing protein MgC1q84 [Mytilus galloprovincialis]	1	4	4	4	0	0	0	0	0	2	1	0	0	0	0	0	1	0	0	0	0	0	0	0	0	0	3	0	0	0	0	0	0	0	0	0	0	0	0	2	1	0	0	0
gi|325504473	gi|325504473	5	5	4	>gi|325504473|emb|CBX41736.1| putative C1q domain containing protein MgC1q87 [Mytilus galloprovincialis]	1	5	5	4	2	0	0	1	1	0	0	1	1	4	0	0	0	2	1	0	0	1	0	1	1	0	0	0	0	1	0	3	1	0	2	0	0	1	1	0	0	1	1	4
gi|325504477	gi|325504477	2	2	2	>gi|325504477|emb|CBX41738.1| putative C1q domain containing protein MgC1q89 [Mytilus galloprovincialis]	1	2	2	2	0	0	0	0	0	0	0	0	0	0	0	0	0	0	1	0	0	0	0	0	0	0	0	0	0	0	1	0	0	1	0	0	0	0	0	0	0	0	0	0
gi|325516439	gi|325516439	2	2	2	>gi|325516439|gb|ADZ24778.1| caspase 2 [Mytilus galloprovincialis]	1	2	2	2	1	0	0	1	1	0	0	0	0	1	0	0	0	0	0	0	0	0	1	1	1	0	1	0	0	1	1	0	1	0	1	0	0	1	1	0	0	0	0	1
gi|325516441	gi|325516441	3	3	3	>gi|325516441|gb|ADZ24779.1| caspase 8 [Mytilus galloprovincialis]	1	3	3	3	0	0	0	0	0	1	0	0	0	0	0	1	1	0	0	0	0	0	1	0	0	0	0	0	0	0	0	0	0	0	0	0	0	0	0	1	0	0	0	0
gi|325516445;gi|325516443	gi|325516445	5;1	5;1	5;1	>gi|325516445|gb|ADZ24781.1| caspase 3/7-2 [Mytilus galloprovincialis]	2	5	5	5	1	0	3	1	1	2	3	2	1	1	2	0	2	2	4	1	0	0	0	1	2	0	2	0	1	2	2	0	1	1	1	0	3	1	1	2	3	2	1	1
gi|325516449	gi|325516449	2	2	2	>gi|325516449|gb|ADZ24783.1| caspase 3/7-4 [Mytilus galloprovincialis]	1	2	2	2	0	0	0	0	0	1	0	0	0	0	0	0	1	0	1	0	0	0	0	0	0	0	0	0	0	0	0	0	0	0	0	0	0	0	0	1	0	0	0	0
gi|332356353	gi|332356353	10	10	10	>gi|332356353|gb|AEE60900.1| superoxide dismutase [Mytilus chilensis]	1	10	10	10	5	6	6	7	6	6	7	7	5	6	6	5	5	5	7	6	5	5	6	4	5	6	6	2	9	4	9	5	7	8	5	6	6	7	6	6	7	7	5	6
gi|332356355	gi|332356355	6	6	6	>gi|332356355|gb|AEE60901.1| heat shock protein 90, partial [Mytilus chilensis]	1	6	6	6	4	4	4	2	4	4	3	4	2	4	5	3	4	1	4	3	0	3	4	3	3	5	5	3	4	3	4	4	5	5	4	4	4	2	4	4	3	4	2	4
gi|332356357	gi|332356357	2	2	2	>gi|332356357|gb|AEE60902.1| catalase, partial [Mytilus chilensis]	1	2	2	2	0	0	0	0	0	0	1	1	0	1	1	0	0	1	0	0	0	1	1	0	0	0	0	0	1	0	2	0	0	1	0	0	0	0	0	0	1	1	0	1
gi|6225741;gi|332356359	gi|6225741;gi|332356359	2;2	2;2	2;2	>gi|6225741|sp|P81613.1|MYTB_MYTED RecName: Full=Mytilin-B;>gi|332356359|gb|AEE60903.1| mytilin, partial [Mytilus chilensis]	2	2	2	2	1	2	2	2	2	2	0	2	0	1	2	1	1	0	1	0	0	2	0	0	2	2	2	1	2	0	2	2	1	1	1	2	2	2	2	2	0	2	0	1
gi|671696058;gi|336112620;gi|336112618;gi|544069907;gi|544069881;gi|671696128;gi|671696184;gi|671696156;gi|671696142;gi|671696086;gi|671696072;gi|671696044;gi|336112622;gi|336112614;gi|336112612;gi|336112608	gi|671696058;gi|336112620;gi|336112618;gi|544069907;gi|544069881;gi|671696128;gi|671696184;gi|671696156;gi|671696142;gi|671696086;gi|671696072;gi|671696044;gi|336112622;gi|336112614;gi|336112612;gi|336112608	3;3;3;2;2;2;2;2;2;2;2;2;2;2;2;2	3;3;3;2;2;2;2;2;2;2;2;2;2;2;2;2	1;1;1;0;1;1;0;0;0;0;0;0;0;0;0;0	>gi|671696058|gb|AII78541.1| ATP synthase F0 subunit 8 (mitochondrion) [Mytilus trossulus];>gi|336112620|gb|AEI17626.1| ATP8, partial (mitochondrion) [Mytilus galloprovincialis];>gi|336112618|gb|AEI17625.1| ATP8, partial (mitochondrion) [Mytilus galloprovi	16	3	3	1	1	0	1	1	1	1	1	1	1	1	1	1	2	0	1	0	0	0	1	0	0	0	1	0	1	1	1	0	1	1	1	0	1	1	1	1	1	1	1	1
gi|339785140	gi|339785140	16	16	16	>gi|339785140|gb|AEK10749.1| apextrin-like protein [Mytilus galloprovincialis]	1	16	16	16	1	0	7	8	0	13	0	0	2	3	1	10	6	0	2	0	2	9	0	5	0	8	0	1	0	6	0	0	5	0	1	0	7	8	0	13	0	0	2	3
gi|339785142	gi|339785142	6	6	6	>gi|339785142|gb|AEK10750.1| apextrin-like protein [Mytilus galloprovincialis]	1	6	6	6	2	0	2	3	2	1	1	2	1	2	0	1	1	2	2	2	1	1	1	2	0	0	1	0	1	1	2	2	1	1	2	0	2	3	2	1	1	2	1	2
gi|339785144	gi|339785144	3	3	3	>gi|339785144|gb|AEK10751.1| MACPF domain containing protein [Mytilus galloprovincialis]	1	3	3	3	0	0	0	0	0	0	0	0	0	0	0	0	0	0	0	0	0	0	0	1	1	0	0	0	0	0	1	0	0	0	0	0	0	0	0	0	0	0	0	0
gi|343455226	gi|343455226	8	8	8	>gi|343455226|gb|AEM36053.1| vitelline envelope zona pellucida domain 9, partial [Mytilus edulis]	1	8	8	8	0	1	4	1	0	0	0	0	4	0	5	5	0	3	0	0	0	3	3	0	0	0	0	0	0	5	5	0	3	5	0	1	4	1	0	0	0	0	4	0
gi|343455230	gi|343455230	1	1	1	>gi|343455230|gb|AEM36055.1| C1q-like protein, partial [Mytilus edulis]	1	1	1	1	0	0	0	0	0	0	0	0	0	0	0	0	0	0	0	0	0	0	0	0	0	0	0	0	0	0	0	0	0	1	0	0	0	0	0	0	0	0	0	0
gi|343455241	gi|343455241	14	14	4	>gi|343455241|gb|AEM36060.1| putative beta-tubulin, partial [Mytilus edulis]	1	14	14	4	11	11	11	11	10	11	10	11	12	11	11	11	11	11	11	11	9	11	11	11	9	10	11	8	11	11	12	11	11	11	11	11	11	11	10	11	10	11	12	11
gi|343455245	gi|343455245	8	8	5	>gi|343455245|gb|AEM36062.1| putative histone h2a, partial [Mytilus edulis]	1	8	8	5	4	4	5	5	5	5	5	5	5	5	5	5	5	5	5	5	4	4	5	5	3	5	6	2	5	6	6	6	6	5	4	4	5	5	5	5	5	5	5	5
gi|343455249	gi|343455249	2	1	1	>gi|343455249|gb|AEM36064.1| ribosomal protein L7, partial [Mytilus edulis]	1	2	1	1	2	1	1	1	1	1	1	2	1	1	1	2	1	1	1	1	0	1	1	1	0	1	1	0	1	1	1	1	1	1	1	1	1	1	1	1	1	1	1	1
gi|343455251	gi|343455251	1	1	1	>gi|343455251|gb|AEM36065.1| triosephosphate isomerase 1, partial [Mytilus edulis]	1	1	1	1	1	1	1	1	1	1	1	1	0	1	1	1	1	1	1	1	0	1	1	1	1	0	1	0	1	1	1	1	1	0	1	1	1	1	1	1	1	1	0	1
gi|343455255	gi|343455255	12	2	2	>gi|343455255|gb|AEM36067.1| beta-tubulin, partial [Mytilus edulis]	1	12	2	2	8	9	10	9	9	8	7	9	9	8	9	8	8	9	8	10	7	8	8	9	7	7	9	6	9	8	9	9	9	8	0	1	2	1	1	0	0	1	1	0
gi|343455259	gi|343455259	4	4	4	>gi|343455259|gb|AEM36069.1| elongation factor 1-gamma, partial [Mytilus edulis]	1	4	4	4	2	1	2	1	1	2	1	2	0	2	2	2	0	2	2	2	0	2	2	1	2	1	2	0	2	1	1	2	2	3	2	1	2	1	1	2	1	2	0	2
gi|343455267	gi|343455267	1	1	1	>gi|343455267|gb|AEM36073.1| spectrin beta chain-like protein, partial [Mytilus edulis]	1	1	1	1	0	0	1	0	0	1	0	0	0	0	0	0	0	0	0	1	0	0	0	0	0	0	0	0	0	0	0	1	0	1	0	0	1	0	0	1	0	0	0	0
gi|344692895	gi|344692895	2	2	2	>gi|344692895|gb|AEN19701.1| myticin C isoform k [Mytilus galloprovincialis]	1	2	2	2	2	1	0	2	0	2	1	2	0	2	2	1	2	0	2	1	0	0	0	0	0	0	1	0	0	1	0	2	1	1	2	1	0	2	0	2	1	2	0	2
gi|347545631	gi|347545631	4	4	4	>gi|347545631|gb|AEP02967.1| small heat shock protein 22 [Mytilus galloprovincialis]	1	4	4	4	0	0	0	0	0	0	0	0	2	3	0	0	0	0	0	0	0	0	0	0	0	0	1	0	0	0	1	0	0	1	0	0	0	0	0	0	0	0	2	3
gi|347545633	gi|347545633	15	15	15	>gi|347545633|gb|AEP02968.1| small heat shock protein 24.1 [Mytilus galloprovincialis]	1	15	15	15	5	9	6	6	9	10	11	9	8	6	12	8	10	12	12	10	1	7	8	10	3	5	9	1	10	10	9	8	12	8	5	9	6	6	9	10	11	9	8	6
gi|348239126	gi|348239126	5	5	5	>gi|348239126|gb|AEP68807.1| fructose bisphosphate aldolase, partial [Mytilus galloprovincialis]	1	5	5	5	4	5	5	5	5	3	5	3	3	5	2	4	4	4	5	4	0	5	4	3	5	5	4	3	5	4	5	4	5	4	4	5	5	5	5	3	5	3	3	5
gi|348239152;gi|675304819	gi|348239152;gi|675304819	2;2	2;2	2;2	>gi|348239152|gb|AEP68808.1| cytochrome c oxidase subunit IV, partial [Mytilus galloprovincialis];>gi|675304819|gb|AIL82414.1| UNVERIFIED: cytochrome c oxidase subunit IV [Mytilus trossulus]	2	2	2	2	0	0	0	0	1	0	0	0	0	0	0	0	0	0	0	0	0	0	0	0	0	0	0	0	0	1	1	0	1	0	0	0	0	0	1	0	0	0	0	0
gi|348239228	gi|348239228	4	4	4	>gi|348239228|gb|AEP68811.1| phosphoenolpyruvate carboxykinase, partial [Mytilus galloprovincialis]	1	4	4	4	4	2	3	3	3	3	3	3	4	3	3	4	3	3	3	3	0	3	3	3	2	2	3	0	3	3	3	3	3	3	4	2	3	3	3	3	3	3	4	3
gi|359359687	gi|359359687	7	7	7	>gi|359359687|gb|AEV41412.1| TCTP [Mytilus galloprovincialis]	1	7	7	7	3	1	2	2	1	4	2	2	2	2	2	2	2	0	2	2	0	1	1	1	0	1	3	0	3	0	4	3	2	4	3	1	2	2	1	4	2	2	2	2
gi|374858321;gi|374858319;gi|374858309;gi|374858305;gi|374858303;gi|374858299	gi|374858321;gi|374858319;gi|374858309;gi|374858305;gi|374858303;gi|374858299	1;1;1;1;1;1	1;1;1;1;1;1	1;1;1;1;1;1	>gi|374858321|gb|AEZ78906.1| myticin C [Mytilus galloprovincialis];>gi|374858319|gb|AEZ78905.1| myticin C [Mytilus galloprovincialis];>gi|374858309|gb|AEZ78900.1| myticin C [Mytilus galloprovincialis];>gi|374858305|gb|AEZ78898.1| myticin C [Mytilus gallopr	6	1	1	1	0	0	0	0	0	0	0	1	0	0	0	0	0	0	0	0	0	1	0	0	0	0	1	0	0	0	0	0	0	0	0	0	0	0	0	0	0	1	0	0
gi|374858543	gi|374858543	2	1	1	>gi|374858543|gb|AEZ79017.1| myticin C [Mytilus galloprovincialis]	1	2	1	1	1	1	1	1	1	1	1	1	1	1	1	1	1	1	1	1	1	2	1	1	1	1	1	0	1	1	1	1	1	1	0	0	0	0	0	0	0	0	0	0
gi|378748968	gi|378748968	1	1	1	>gi|378748968|gb|AFC37171.1| bactericidal permeability increasing protein [Mytilus galloprovincialis]	1	1	1	1	0	0	1	0	0	0	0	0	0	0	0	0	1	1	0	0	0	0	1	0	0	0	0	0	0	0	1	0	0	1	0	0	1	0	0	0	0	0	0	0
gi|380860907	gi|380860907	2	2	2	>gi|380860907|gb|AFF18185.1| goose-type lysoyzme [Mytilus galloprovincialis]	1	2	2	2	0	0	0	0	0	1	0	0	0	0	0	0	0	0	0	0	0	0	0	0	0	0	0	0	0	0	2	0	0	0	0	0	0	0	0	1	0	0	0	0
gi|385268543;gi|385268545;gi|385268561;gi|385268559;gi|385268553;gi|385268539;gi|385268547;gi|385268549;gi|385268555;gi|385268541;gi|385268557	gi|385268543;gi|385268545;gi|385268561;gi|385268559;gi|385268553;gi|385268539;gi|385268547;gi|385268549;gi|385268555;gi|385268541;gi|385268557	37;36;36;36;36;36;36;35;35;34;34	37;36;36;36;36;36;36;35;35;34;34	3;3;2;2;2;2;3;2;2;3;2	>gi|385268543|gb|AFI56366.1| isocitrate dehydrogenase [Mytilus galloprovincialis];>gi|385268545|gb|AFI56367.1| isocitrate dehydrogenase [Mytilus galloprovincialis];>gi|385268561|gb|AFI56375.1| isocitrate dehydrogenase [Mytilus trossulus];>gi|385268559|gb|A	11	37	37	3	19	20	14	17	23	21	24	20	18	21	27	18	24	17	17	22	7	17	22	17	18	16	23	9	24	17	20	18	24	22	19	20	14	17	23	21	24	20	18	21
gi|385268551	gi|385268551	35	1	1	>gi|385268551|gb|AFI56370.1| isocitrate dehydrogenase [Mytilus trossulus]	1	35	1	1	18	19	13	16	22	20	23	19	17	20	24	17	23	16	16	21	7	16	20	16	17	15	22	9	22	16	20	17	23	21	0	0	0	0	0	0	0	0	0	0
gi|391358072	gi|391358072	4	4	4	>gi|391358072|gb|AFM43654.1| thioredoxin 1 [Mytilus galloprovincialis]	1	4	4	4	2	1	3	3	2	3	1	2	1	3	3	4	2	3	2	3	0	3	1	3	1	1	3	1	3	2	3	2	2	2	2	1	3	3	2	3	1	2	1	3
gi|392494478	gi|392494478	6	6	6	>gi|392494478|gb|AFM73924.1| thiredoxin [Mytilus galloprovincialis]	1	6	6	6	0	2	1	1	3	4	1	1	1	1	4	1	1	3	2	3	0	1	0	2	1	1	3	0	3	0	2	1	2	2	0	2	1	1	3	4	1	1	1	1
gi|392494480	gi|392494480	6	6	6	>gi|392494480|gb|AFM73925.1| phospholipid hydroperoxide glutathione peroxidase [Mytilus galloprovincialis]	1	6	6	6	0	0	1	0	0	2	1	0	0	2	1	0	1	0	0	1	1	0	1	1	0	0	0	0	2	1	2	0	0	2	0	0	1	0	0	2	1	0	0	2
gi|544069911;gi|68846082;gi|671696178;gi|671696150;gi|671696122;gi|671696094;gi|671696080;gi|671696066;gi|671696052;gi|671696038;gi|632817396;gi|62161119;gi|544069885;gi|51830031;gi|51235103;gi|39842197;gi|674840341;gi|671696164;gi|671696136;gi|641803884;gi|345894285;gi|300217864;gi|291464814;gi|257781877;gi|403488576;gi|84488569;gi|671696108;gi|34328766;gi|300217878;gi|291464840;gi|291464827;gi|…	gi|544069911;gi|68846082;gi|671696178;gi|671696150;gi|671696122;gi|671696094;gi|671696080;gi|671696066;gi|671696052;gi|671696038;gi|632817396;gi|62161119;gi|544069885;gi|51830031;gi|51235103;gi|39842197;gi|674840341;gi|671696164;gi|671696136;gi|641803884;gi|345894285;gi|300217864;gi|291464814;gi|257781877;gi|403488576;gi|84488569;gi|671696108;gi|34328766;gi|300217878;gi|291464840;gi|291464827;gi|…	4;4;4;4;4;4;4;4;4;4;4;4;4;4;4;4;3;3;3;3;3;3;3;3;3;2;2;2;2;2;2;2;2;2	4;4;4;4;4;4;4;4;4;4;4;4;4;4;4;4;3;3;3;3;3;3;3;3;3;2;2;2;2;2;2;2;2;2	4;4;4;4;4;4;4;4;4;4;4;4;4;4;4;4;3;3;3;3;3;3;3;3;3;2;2;2;2;2;2;2;2;2	>gi|544069911|gb|AGV80561.1| cytochrome c oxidase subunit 2, partial (mitochondrion) [Mytilus trossulus];>gi|68846082|sp|Q00227.2|COX2_MYTED RecName: Full=Cytochrome c oxidase subunit 2; AltName: Full=Cytochrome c oxidase polypeptide II;>gi|671696178|gb|AI	34	4	4	4	2	2	0	0	1	1	1	1	1	1	1	2	1	0	1	0	0	1	2	1	1	1	1	2	1	3	1	1	1	1	2	2	0	0	1	1	1	1	1	1
gi|400131611;gi|400131605;gi|400131617;gi|400131613;gi|400131623;gi|400131621;gi|400131619;gi|400131609;gi|400131607;gi|400131615;gi|400131603;gi|400131631;gi|400131635;gi|400131637;gi|237899690;gi|237899688;gi|237899686;gi|237899684;gi|28630398	gi|400131611;gi|400131605;gi|400131617;gi|400131613;gi|400131623;gi|400131621;gi|400131619;gi|400131609;gi|400131607;gi|400131615;gi|400131603	7;7;6;6;6;6;6;6;6;5;5;1;1;1;1;1;1;1;1	7;7;6;6;6;6;6;6;6;5;5;1;1;1;1;1;1;1;1	1;1;0;1;0;0;0;0;0;0;0;0;0;0;0;0;0;0;0	>gi|400131611|emb|CCH51076.1| vitelline coat lysin M6 precursor, partial [Mytilus edulis];>gi|400131605|emb|CCH51073.1| vitelline coat lysin M6 precursor, partial [Mytilus edulis];>gi|400131617|emb|CCH51079.1| vitelline coat lysin M6 precursor, partial [My	19	7	7	1	4	5	0	2	1	0	2	3	0	1	0	0	0	0	0	0	0	0	0	0	1	1	0	0	0	0	0	4	0	0	4	5	0	2	1	0	2	3	0	1
gi|402122769	gi|402122769	8	8	8	>gi|402122769|gb|AFQ32466.1| mitochondrial manganese superoxide dismutase [Mytilus galloprovincialis]	1	8	8	8	2	2	3	2	1	2	2	2	0	2	4	3	1	1	1	2	0	1	4	3	1	0	2	1	3	2	3	3	1	2	2	2	3	2	1	2	2	2	0	2
gi|402122771	gi|402122771	11	11	11	>gi|402122771|gb|AFQ32467.1| CuZn superoxide dismutase [Mytilus galloprovincialis]	1	11	11	11	5	5	6	6	10	7	3	4	3	3	6	4	3	8	3	4	1	5	4	4	5	3	8	1	6	7	10	5	7	8	5	5	6	6	10	7	3	4	3	3
gi|402227989	gi|402227989	1	1	1	>gi|402227989|gb|AFQ35982.1| glutathione S-transferase alpha [Mytilus galloprovincialis]	1	1	1	1	0	0	0	0	0	0	1	0	0	0	0	0	0	0	0	0	0	0	0	0	0	0	0	0	0	0	0	0	0	0	0	0	0	0	0	0	1	0	0	0
gi|402227993	gi|402227993	23	23	23	>gi|402227993|gb|AFQ35984.1| glutathione S-transferase sigma 2 [Mytilus galloprovincialis]	1	23	23	23	15	14	16	13	19	18	19	16	13	20	15	11	16	14	14	16	3	16	14	13	10	9	17	4	17	15	17	15	17	14	15	14	16	13	19	18	19	16	13	20
gi|402227995	gi|402227995	9	9	9	>gi|402227995|gb|AFQ35985.1| glutathione S-transferase sigma 3 [Mytilus galloprovincialis]	1	9	9	9	1	1	3	2	5	1	1	3	0	2	3	1	4	2	1	2	0	0	5	2	0	0	4	1	2	2	4	2	3	3	1	1	3	2	5	1	1	3	0	2
gi|403238786	gi|403238786	13	13	13	>gi|403238786|gb|AFR31803.1| H5p, partial [Mytilus edulis]	1	13	13	13	0	0	0	0	0	0	0	0	3	0	2	0	0	0	0	0	0	2	0	0	0	0	0	0	0	0	0	0	3	13	0	0	0	0	0	0	0	0	3	0
gi|407907629	gi|407907629	1	1	1	>gi|407907629|gb|AFU48617.1| toll-like receptor i [Mytilus galloprovincialis]	1	1	1	1	0	0	1	0	0	0	0	0	0	0	0	0	0	0	0	0	0	0	0	0	0	0	0	0	0	0	0	0	0	0	0	0	1	0	0	0	0	0	0	0
gi|410591642;gi|728055228;gi|728055227;gi|728055226;gi|728055225	gi|410591642;gi|728055228;gi|728055227;gi|728055226;gi|728055225	4;4;4;4;4	4;4;4;4;4	4;4;4;4;4	>gi|410591642|sp|B3EWR1.1|LEC_MYTGA RecName: Full=Lectin; AltName: Full=MytiLec;>gi|728055228|pdb|3WMV|B Chain B, The Structure Of An Anti-cancer Lectin Mytilec With Ligand From The Mussel Mytilus Galloprovincialis;>gi|728055227|pdb|3WMV|A Chain A, The Str	5	4	4	4	0	0	0	1	1	0	0	2	0	2	1	0	0	0	1	0	0	0	0	0	2	0	0	0	0	1	2	0	2	0	0	0	0	1	1	0	0	2	0	2
gi|42559342	gi|42559342	77	77	77	>gi|42559342|sp|O96064.1|MYSP_MYTGA RecName: Full=Paramyosin	1	77	77	77	14	21	28	24	36	38	37	30	25	49	35	15	23	23	19	24	7	22	31	21	12	21	42	7	25	17	48	33	27	56	14	21	28	24	36	38	37	30	25	49
gi|444299603	gi|444299603	6	6	6	>gi|444299603|gb|ADM47336.2| NF-kappaB transcription factor Rel [Mytilus galloprovincialis]	1	6	6	6	1	0	1	1	0	1	1	1	0	1	1	1	0	0	1	0	1	1	1	0	0	1	0	0	1	0	2	0	1	1	1	0	1	1	0	1	1	1	0	1
gi|45387463	gi|45387463	15	1	1	>gi|45387463|gb|AAS60226.1| glutathione S-transferase pi [Mytilus edulis]	1	15	1	1	3	5	2	5	7	11	2	5	2	10	9	8	7	2	0	9	3	3	6	3	5	1	8	2	3	5	4	2	0	5	0	1	0	0	0	0	0	0	1	0
gi|471180493	gi|471180493	2	2	2	>gi|471180493|gb|AGI05197.1| toll-like receptor U precursor [Mytilus galloprovincialis]	1	2	2	2	0	0	0	0	1	0	0	1	0	0	0	1	1	0	0	0	0	0	0	0	0	0	0	0	0	0	0	0	0	0	0	0	0	0	1	0	0	1	0	0
gi|481023382;gi|481023380;gi|481023378;gi|481023376;gi|481023374;gi|481023372;gi|481023370;gi|481023368;gi|481023366;gi|481023364;gi|481023362;gi|481023360;gi|481023358;gi|481023356;gi|481023354;gi|481023352;gi|481023350;gi|481023348;gi|481023396;gi|481023394;gi|481023392;gi|481023390;gi|481023388;gi|481023386;gi|481023384	gi|481023382;gi|481023380;gi|481023378;gi|481023376;gi|481023374;gi|481023372;gi|481023370;gi|481023368;gi|481023366;gi|481023364;gi|481023362;gi|481023360;gi|481023358;gi|481023356;gi|481023354;gi|481023352;gi|481023350;gi|481023348;gi|481023396;gi|481023394;gi|481023392;gi|481023390;gi|481023388;gi|481023386;gi|481023384	14;14;14;14;14;14;14;14;14;14;14;14;14;14;14;14;14;14;12;12;12;12;12;12;12	14;14;14;14;14;14;14;14;14;14;14;14;14;14;14;14;14;14;12;12;12;12;12;12;12	14;14;14;14;14;14;14;14;14;14;14;14;14;14;14;14;14;14;12;12;12;12;12;12;12	>gi|481023382|emb|CCI39208.1| enkurin [Mytilus galloprovincialis];>gi|481023380|emb|CCI39207.1| enkurin [Mytilus galloprovincialis];>gi|481023378|emb|CCI39206.1| enkurin [Mytilus galloprovincialis];>gi|481023376|emb|CCI39205.1| enkurin [Mytilus galloprovin	25	14	14	14	5	7	5	7	6	7	9	5	3	9	12	6	6	8	4	9	1	3	5	3	4	3	4	0	9	7	2	3	7	4	5	7	5	7	6	7	9	5	3	9
gi|482426321	gi|482426321	18	18	18	>gi|482426321|emb|CCV01190.1| ABCB/P-glycoprotein-like protein [Mytilus galloprovincialis]	1	18	18	18	4	1	2	3	4	2	3	1	2	3	9	3	3	3	0	5	0	1	2	1	1	0	4	0	2	2	4	4	4	1	4	1	2	3	4	2	3	1	2	3
gi|482514618;gi|451330751	gi|482514618;gi|451330751	10;5	1;1	1;1	>gi|482514618|gb|AGK07582.1| pi-class glutathione S-transferase [Mytilus coruscus];>gi|451330751|gb|AGF37888.1| GST Pi, partial [Mytilus coruscus]	2	10	1	1	2	3	2	4	6	8	1	3	1	6	6	6	5	2	0	7	3	2	4	2	5	1	6	2	2	3	2	2	0	3	0	0	0	0	1	1	0	0	0	0
gi|485895560	gi|485895560	2	2	2	>gi|485895560|gb|AGK88247.1| Bcl-2-associated X protein [Mytilus galloprovincialis]	1	2	2	2	0	0	0	0	0	0	0	0	0	0	0	0	0	0	0	0	2	0	1	0	0	0	0	0	0	0	0	1	0	0	0	0	0	0	0	0	0	0	0	0
gi|50726950;gi|68521884	gi|50726950;gi|68521884	4;2	4;2	4;2	>gi|50726950|gb|AAT81171.1| ras [Mytilus edulis];>gi|68521884|gb|AAY98518.1| ras, partial [Mytilus trossulus]	2	4	4	4	2	1	2	2	2	3	3	1	1	2	0	1	2	1	2	1	0	1	2	1	0	2	1	0	2	1	1	1	3	2	2	1	2	2	2	3	3	1	1	2
gi|51315721;gi|51315710;gi|51315709;gi|51315708;gi|51315707	gi|51315721;gi|51315710;gi|51315709;gi|51315708;gi|51315707	16;16;16;16;16	16;16;16;16;16	16;16;16;16;16	>gi|51315721|sp|Q7K8C0.3|H4_MYTED RecName: Full=Histone H4;>gi|51315710|sp|Q6WV90.3|H4_MYTGA RecName: Full=Histone H4;>gi|51315709|sp|Q6WV74.3|H4_MYTCH RecName: Full=Histone H4;>gi|51315708|sp|Q6WV73.3|H4_MYTCA RecName: Full=Histone H4;>gi|51315707|sp|Q6WV	5	16	16	16	14	13	13	14	13	13	14	13	13	12	13	11	12	12	12	12	6	12	13	13	10	9	14	8	13	13	12	15	12	14	14	13	13	14	13	13	14	13	13	12
gi|51317001	gi|51317001	2	2	2	>gi|51317001|sp|P80571.2|DEFI_MYTGA RecName: Full=Defensin MGD-1; Flags: Precursor	1	2	2	2	0	0	0	0	0	0	0	0	0	0	0	0	0	0	0	0	0	0	0	0	0	0	1	0	0	0	1	0	0	0	0	0	0	0	0	0	0	0	0	0
gi|51701479;gi|51701470;gi|51701469;gi|51701468;gi|51701467	gi|51701479;gi|51701470;gi|51701469;gi|51701468;gi|51701467	7;7;7;7;7	4;4;4;4;4	4;4;4;4;4	>gi|51701479|sp|Q8I0T3.3|H2A_MYTED RecName: Full=Histone H2A;>gi|51701470|sp|Q6WV88.3|H2A_MYTGA RecName: Full=Histone H2A;>gi|51701469|sp|Q6WV69.3|H2A_MYTCH RecName: Full=Histone H2A;>gi|51701468|sp|Q6WV67.3|H2A_MYTTR RecName: Full=Histone H2A;>gi|51701467	5	7	4	4	3	3	3	4	4	4	3	3	3	3	3	5	4	4	4	4	5	5	4	4	1	2	4	3	4	4	5	4	4	4	1	1	1	2	2	2	1	1	1	1
gi|532525792	gi|532525792	9	9	9	>gi|532525792|gb|AGT97387.1| 17 beta-hydroxysteroid dehydrogenase 10 [Mytilus galloprovincialis]	1	9	9	9	2	2	1	4	2	1	0	3	1	3	4	0	1	0	0	4	1	0	3	0	3	0	1	0	2	0	2	0	1	5	2	2	1	4	2	1	0	3	1	3
gi|544469;gi|544468;gi|262506	gi|544469;gi|544468;gi|262506	11;6;6	11;6;6	11;6;6	>gi|544469|sp|Q05831.2|H1L_MYTTR RecName: Full=Sperm-specific protein PHI-2B/PHI-3; Contains: RecName: Full=Sperm-specific protein PHI-2B; AltName: Full=PL-II*; AltName: Full=Sperm-specific linker histone H1-like protein; Contains: RecName: Full=Sperm-spec	3	11	11	11	7	6	0	4	5	4	8	5	0	5	0	0	2	0	5	2	0	0	0	0	1	7	5	0	3	0	0	7	0	0	7	6	0	4	5	4	8	5	0	5
gi|545283801	gi|545283801	9	1	1	>gi|545283801|gb|AGW27417.1| p38 MAPK protein [Mytilus coruscus]	1	9	1	1	2	4	3	3	5	4	4	5	3	5	5	3	4	4	4	2	0	4	4	2	2	1	4	0	3	4	5	3	6	5	0	0	0	0	0	0	0	0	0	0
gi|545283803	gi|545283803	12	12	4	>gi|545283803|gb|AGW27418.1| p38 MAPK protein [Mytilus galloprovincialis]	1	12	12	4	2	4	3	4	6	5	4	5	3	5	6	3	4	4	5	2	0	4	4	2	2	1	5	0	4	4	5	3	6	6	2	4	3	4	6	5	4	5	3	5
gi|546241969;gi|546241967;gi|546241965;gi|546241963;gi|546241961;gi|546241959;gi|546241957;gi|546241955;gi|546241953;gi|546241951;gi|546241949;gi|546241947;gi|546241945;gi|546241943;gi|546241941;gi|546241939;gi|546241937;gi|546241935;gi|546241933;gi|546241931;gi|546241929;gi|546241927;gi|546241925;gi|546241923;gi|546241921;gi|546241919;gi|546241917;gi|546241915;gi|546241913;gi|546241911;gi|546241…	gi|546241969;gi|546241967;gi|546241965;gi|546241963;gi|546241961;gi|546241959;gi|546241957;gi|546241955;gi|546241953;gi|546241951;gi|546241949;gi|546241947;gi|546241945;gi|546241943;gi|546241941;gi|546241939;gi|546241937;gi|546241935;gi|546241933;gi|546241931;gi|546241929;gi|546241927;gi|546241925;gi|546241923;gi|546241921;gi|546241919;gi|546241917;gi|546241915;gi|546241913;gi|546241911;gi|546241…	7;7;7;7;7;7;7;7;7;7;7;7;7;7;7;7;7;7;7;7;7;7;7;7;7;7;7;7;7;7;7;7;7;7;7;7;5;5;5;5;5;2;2	7;7;7;7;7;7;7;7;7;7;7;7;7;7;7;7;7;7;7;7;7;7;7;7;7;7;7;7;7;7;7;7;7;7;7;7;5;5;5;5;5;2;2	7;7;7;7;7;7;7;7;7;7;7;7;7;7;7;7;7;7;7;7;7;7;7;7;7;7;7;7;7;7;7;7;7;7;7;7;5;5;5;5;5;2;2	>gi|546241969|gb|AGW83931.1| vitelline coat lysin M3, partial [Mytilus galloprovincialis];>gi|546241967|gb|AGW83930.1| vitelline coat lysin M3, partial [Mytilus galloprovincialis];>gi|546241965|gb|AGW83929.1| vitelline coat lysin M3, partial [Mytilus gallo	43	7	7	7	7	4	0	2	0	0	2	2	0	1	0	0	0	0	2	0	1	0	0	0	0	2	0	0	0	0	0	6	0	0	7	4	0	2	0	0	2	2	0	1
gi|563724419	gi|563724419	1	1	1	>gi|563724419|gb|AHB63226.1| vitellogenin, partial [Mytilus galloprovincialis]	1	1	1	1	0	0	0	0	0	0	0	0	1	0	1	1	0	0	0	0	0	0	0	0	0	0	0	0	0	1	0	0	1	1	0	0	0	0	0	0	0	0	1	0
gi|5714751	gi|5714751	11	4	4	>gi|5714751|gb|AAD48064.1|AF172606_1 actin, partial [Mytilus edulis]	1	11	4	4	8	8	7	7	6	6	6	7	7	7	8	8	7	6	8	9	0	6	8	7	5	6	6	4	6	6	6	9	6	6	3	4	2	3	2	2	2	2	2	2
gi|57635269;gi|332356363	gi|57635269	34;8	1;0	1;0	>gi|57635269|gb|AAW52766.1| HSP70 [Mytilus galloprovincialis]	2	34	1	1	27	29	26	26	28	29	28	28	19	27	28	27	26	25	25	24	5	29	26	23	21	20	29	10	28	27	25	26	28	28	0	1	0	0	0	0	0	0	0	0
gi|578896892	gi|578896892	5	5	5	>gi|578896892|gb|AHI17285.1| Toll interacting protein [Mytilus galloprovincialis]	1	5	5	5	0	0	0	2	1	0	1	0	0	0	0	1	0	0	0	0	0	0	0	0	0	0	0	0	0	0	3	0	0	0	0	0	0	2	1	0	1	0	0	0
gi|578896924	gi|578896924	1	1	1	>gi|578896924|gb|AHI17301.1| inhibitor of nuclear factor kappa B-2 [Mytilus galloprovincialis]	1	1	1	1	0	0	0	0	0	0	0	0	0	0	0	0	0	0	0	0	0	0	0	0	0	0	1	0	0	0	0	0	0	0	0	0	0	0	0	0	0	0	0	0
gi|6225251;gi|6225249	gi|6225251;gi|6225249	1;1	1;1	1;1	>gi|6225251|sp|P81611.1|DEFB_MYTED RecName: Full=Defensin-B;>gi|6225249|sp|P81610.1|DEFA_MYTED RecName: Full=Defensin-A	2	1	1	1	0	0	0	0	0	0	0	0	0	0	0	0	0	0	0	0	0	0	0	0	1	1	0	0	0	0	1	0	0	0	0	0	0	0	0	0	0	0	0	0
gi|6225740	gi|6225740	2	2	2	>gi|6225740|sp|P81612.1|MYTA_MYTED RecName: Full=Mytilin-A	1	2	2	2	1	0	0	0	1	1	0	2	0	2	2	1	0	1	1	0	0	1	0	0	1	0	0	0	2	0	1	0	2	1	1	0	0	0	1	1	0	2	0	2
gi|76780608;gi|76780606;gi|62989584;gi|76780610	gi|76780608;gi|76780606;gi|62989584;gi|76780610	4;4;4;3	2;2;2;1	2;2;2;1	>gi|76780608|emb|CAH04107.1| heat shock protein 70 [Mytilus galloprovincialis];>gi|76780606|emb|CAH04106.1| heat shock protein 70 [Mytilus galloprovincialis];>gi|62989584|emb|CAE51348.1| heat shock protein 70 [Mytilus galloprovincialis];>gi|76780610|emb|CA	4	4	2	2	2	3	3	3	3	3	3	3	2	3	3	3	3	3	3	3	0	2	2	2	2	3	3	1	3	2	3	2	3	4	0	1	1	1	1	1	1	1	0	1
gi|632933442	gi|632933442	4	4	4	>gi|632933442|gb|AHZ44495.1| NF-kappa-B essential modulator [Mytilus galloprovincialis]	1	4	4	4	0	0	0	1	1	0	0	1	0	0	0	0	0	0	0	0	0	0	0	0	0	0	0	0	0	0	0	0	1	0	0	0	0	1	1	0	0	1	0	0
gi|6647598	gi|6647598	3	3	3	>gi|6647598|sp|P82102.1|MYNB_MYTGA RecName: Full=Myticin-B; Flags: Precursor	1	3	3	3	0	1	2	1	2	2	2	0	2	0	0	0	0	2	0	0	0	2	0	0	0	1	0	0	1	0	2	0	0	0	0	1	2	1	2	2	2	0	2	0
gi|6647599	gi|6647599	2	2	2	>gi|6647599|sp|P82103.1|MYNA_MYTGA RecName: Full=Myticin-A; Flags: Precursor	1	2	2	2	2	1	1	2	1	1	1	2	1	2	2	2	2	2	2	1	0	0	1	2	1	0	2	0	2	2	1	1	2	2	2	1	1	2	1	1	1	2	1	2
gi|669687871;gi|343455253	gi|669687871	14;3	2;1	2;1	>gi|669687871|gb|AII25880.1| alpha tubulin 1a, partial [Mytilus edulis]	2	14	2	2	13	13	13	11	12	12	14	13	12	13	13	12	14	11	13	13	5	13	13	12	11	12	13	8	14	12	12	13	13	13	2	2	2	2	2	2	2	2	2	2
gi|672353516	gi|672353516	19	19	7	>gi|672353516|gb|AIJ27191.1| alpha-tubulin 1a, partial [Mytilus galloprovincialis]	1	19	19	7	17	16	17	14	15	16	18	16	16	18	17	16	18	14	16	16	8	16	17	16	14	15	16	10	18	16	15	17	17	16	17	16	17	14	15	16	18	16	16	18
gi|672353518	gi|672353518	14	14	14	>gi|672353518|gb|AIJ27192.1| mitochondrial ATP synthatase subunit beta, partial [Mytilus galloprovincialis]	1	14	14	14	9	9	7	5	9	9	10	8	8	9	9	8	10	6	8	9	6	8	9	9	7	8	10	7	8	9	9	9	9	9	9	9	7	5	9	9	10	8	8	9
gi|672940972	gi|672940972	23	23	19	>gi|672940972|gb|AIK22450.1| glyceraldehyde-3-phosphate dehydrogenase, partial [Mytilus galloprovincialis]	1	23	23	19	14	15	10	12	12	16	15	13	12	15	14	15	17	12	14	15	6	14	15	14	9	7	14	8	14	12	15	14	13	14	14	15	10	12	12	16	15	13	12	15
gi|672940974	gi|672940974	11	7	7	>gi|672940974|gb|AIK22451.1| glyceraldehyde-3-phosphate dehydrogenase, partial [Mytilus edulis]	1	11	7	7	7	8	5	8	8	8	7	8	5	8	8	7	10	7	9	7	4	7	7	6	6	5	7	6	8	5	7	7	6	8	5	5	4	5	6	5	5	6	4	5
gi|672940978;gi|672940976	gi|672940978	5;1	5;1	5;1	>gi|672940978|gb|AIK22453.1| peptidylprolyl isomerase A, partial [Mytilus edulis]	2	5	5	5	2	3	2	1	3	1	3	1	2	1	1	1	4	2	2	1	0	2	1	1	2	1	2	0	2	2	3	3	2	3	2	3	2	1	3	1	3	1	2	1
gi|672940982	gi|672940982	1	1	1	>gi|672940982|gb|AIK22455.1| hypoxanthine phosphoribosyltransferase 1, partial [Mytilus edulis]	1	1	1	1	0	0	0	0	0	1	0	0	0	0	0	0	0	0	0	0	0	0	0	0	0	0	0	0	0	0	1	0	0	0	0	0	0	0	0	1	0	0	0	0
gi|675304773	gi|675304773	3	3	3	>gi|675304773|gb|AIL82391.1| UNVERIFIED: cold-shock domain protein [Mytilus trossulus]	1	3	3	3	1	0	1	0	0	1	0	1	1	1	1	0	1	0	0	0	1	0	0	0	0	0	2	0	0	0	0	0	0	2	1	0	1	0	0	1	0	1	1	1
gi|675304777	gi|675304777	5	5	5	>gi|675304777|gb|AIL82393.1| UNVERIFIED: hypothetical protein, partial [Mytilus trossulus]	1	5	5	5	3	3	3	3	4	4	4	3	3	3	3	3	3	3	3	3	2	3	3	2	2	3	3	2	3	3	3	3	4	4	3	3	3	3	4	4	4	3	3	3
gi|675304781	gi|675304781	12	12	12	>gi|675304781|gb|AIL82395.1| UNVERIFIED: ribosomal protein S6e, partial [Mytilus trossulus]	1	12	12	12	4	2	5	6	9	9	9	7	4	10	10	5	8	6	7	5	3	8	8	6	2	2	8	2	6	9	5	4	6	9	4	2	5	6	9	9	9	7	4	10
gi|675304783	gi|675304783	20	20	20	>gi|675304783|gb|AIL82396.1| UNVERIFIED: elongation factor G, partial [Mytilus trossulus]	1	20	20	20	15	10	13	14	14	16	12	15	13	15	14	13	12	12	14	13	7	14	13	10	10	8	15	8	13	11	17	14	13	15	15	10	13	14	14	16	12	15	13	15
gi|675304785	gi|675304785	10	10	10	>gi|675304785|gb|AIL82397.1| UNVERIFIED: ribosomal protein S16, partial [Mytilus trossulus]	1	10	10	10	5	6	7	6	7	7	7	6	6	7	7	6	7	7	7	10	0	5	7	5	5	3	8	0	4	6	6	6	6	9	5	6	7	6	7	7	7	6	6	7
gi|675304787	gi|675304787	16	16	16	>gi|675304787|gb|AIL82398.1| UNVERIFIED: ribosomal protein L3, partial [Mytilus trossulus]	1	16	16	16	7	7	9	7	7	12	10	11	7	10	12	7	7	8	9	9	3	8	7	5	1	2	10	1	10	9	8	7	12	12	7	7	9	7	7	12	10	11	7	10
gi|675304789	gi|675304789	14	14	14	>gi|675304789|gb|AIL82399.1| UNVERIFIED: ribosomal protein S2, partial [Mytilus trossulus]	1	14	14	14	6	4	7	5	8	11	6	8	6	9	7	7	6	4	8	4	3	5	6	6	3	4	7	2	5	7	6	7	8	8	6	4	7	5	8	11	6	8	6	9
gi|675304791	gi|675304791	3	3	3	>gi|675304791|gb|AIL82400.1| UNVERIFIED: ribosomal protein S20 [Mytilus trossulus]	1	3	3	3	3	3	2	3	3	3	3	3	3	3	3	2	3	3	3	3	1	3	2	3	1	2	3	0	2	3	3	3	3	3	3	3	2	3	3	3	3	3	3	3
gi|675304793	gi|675304793	7	7	7	>gi|675304793|gb|AIL82401.1| UNVERIFIED: ribosomal protein L22, partial [Mytilus trossulus]	1	7	7	7	5	5	4	4	3	5	4	6	4	4	4	5	3	4	4	4	0	4	4	3	1	1	3	0	3	6	5	5	3	5	5	5	4	4	3	5	4	6	4	4
gi|675304795	gi|675304795	10	10	10	>gi|675304795|gb|AIL82402.1| UNVERIFIED: ribosomal protein L23a, partial [Mytilus trossulus]	1	10	10	10	6	3	8	7	7	7	5	7	6	8	7	8	5	5	7	8	2	5	7	3	4	2	7	0	6	5	6	8	4	9	6	3	8	7	7	7	5	7	6	8
gi|675304797	gi|675304797	11	11	11	>gi|675304797|gb|AIL82403.1| UNVERIFIED: ribosomal protein L5, partial [Mytilus trossulus]	1	11	11	11	5	6	8	7	9	7	6	7	8	8	9	8	7	10	6	8	0	9	7	6	3	3	10	1	9	7	7	6	8	8	5	6	8	7	9	7	6	7	8	8
gi|675304799	gi|675304799	8	8	8	>gi|675304799|gb|AIL82404.1| UNVERIFIED: ribosomal protein L21, partial [Mytilus trossulus]	1	8	8	8	6	3	7	8	5	7	6	7	4	7	7	6	5	6	5	7	4	6	4	5	3	4	5	1	6	5	6	6	6	5	6	3	7	8	5	7	6	7	4	7
gi|675304801	gi|675304801	19	19	19	>gi|675304801|gb|AIL82405.1| UNVERIFIED: ribosomal protein L7a, partial [Mytilus trossulus]	1	19	19	19	9	7	9	10	10	12	10	11	9	11	12	10	10	10	11	8	5	12	10	7	2	6	12	1	11	8	11	12	13	14	9	7	9	10	10	12	10	11	9	11
gi|675304803	gi|675304803	7	7	7	>gi|675304803|gb|AIL82406.1| UNVERIFIED: ribosomal protein L23, partial [Mytilus trossulus]	1	7	7	7	5	5	3	5	5	5	4	5	5	5	4	5	6	5	5	6	0	4	5	5	5	4	4	3	5	5	5	5	5	4	5	5	3	5	5	5	4	5	5	5
gi|675304805	gi|675304805	11	11	11	>gi|675304805|gb|AIL82407.1| UNVERIFIED: Qm-like protein, partial [Mytilus trossulus]	1	11	11	11	6	5	4	5	6	5	4	4	5	6	7	6	4	4	5	5	3	4	3	5	1	2	7	0	4	3	6	5	5	6	6	5	4	5	6	5	4	4	5	6
gi|675304807	gi|675304807	11	4	4	>gi|675304807|gb|AIL82408.1| UNVERIFIED: EP protein precursor [Mytilus trossulus]	1	11	4	4	10	5	6	3	8	6	7	5	5	3	3	4	5	2	6	2	1	6	3	2	2	2	3	2	4	3	5	3	9	6	4	0	2	0	3	1	2	0	2	0
gi|675304809	gi|675304809	5	5	5	>gi|675304809|gb|AIL82409.1| UNVERIFIED: ribosomal protein L28, partial [Mytilus trossulus]	1	5	5	5	0	2	1	2	2	3	2	0	1	4	4	0	2	1	1	2	1	2	0	1	1	0	2	0	1	3	1	0	2	2	0	2	1	2	2	3	2	0	1	4
gi|675304811	gi|675304811	4	4	4	>gi|675304811|gb|AIL82410.1| UNVERIFIED: hypothetical protein, partial [Mytilus trossulus]	1	4	4	4	2	2	2	2	2	3	3	3	1	3	3	2	2	2	2	3	0	2	3	3	2	2	3	2	3	2	4	3	3	3	2	2	2	2	2	3	3	3	1	3
gi|675304813	gi|675304813	11	11	11	>gi|675304813|gb|AIL82411.1| UNVERIFIED: hypothetical protein, partial [Mytilus trossulus]	1	11	11	11	7	6	4	5	6	5	7	5	5	7	7	4	5	4	5	5	2	4	4	3	4	4	6	2	7	6	6	4	6	5	7	6	4	5	6	5	7	5	5	7
gi|675304815	gi|675304815	9	9	9	>gi|675304815|gb|AIL82412.1| UNVERIFIED: ribosomal protein L17 [Mytilus trossulus]	1	9	9	9	4	5	6	4	4	6	5	4	2	5	6	4	6	5	7	5	0	5	5	5	4	4	7	1	5	5	6	6	7	7	4	5	6	4	4	6	5	4	2	5
gi|675304817	gi|675304817	27	27	20	>gi|675304817|gb|AIL82413.1| UNVERIFIED: beta-actin, partial [Mytilus trossulus]	1	27	27	20	20	18	19	19	18	18	19	18	20	20	20	20	19	19	20	21	11	17	21	19	15	15	19	14	19	19	20	22	18	19	20	18	19	19	18	18	19	18	20	20
gi|675304821	gi|675304821	11	11	10	>gi|675304821|gb|AIL82415.1| UNVERIFIED: ribosomal protein L7 [Mytilus trossulus]	1	11	11	10	6	2	4	5	5	6	5	5	6	5	5	6	5	5	5	6	0	4	4	4	2	4	6	2	5	5	5	4	6	7	6	2	4	5	5	6	5	5	6	5
gi|675304823	gi|675304823	9	9	9	>gi|675304823|gb|AIL82416.1| UNVERIFIED: ribosomal protein L19, partial [Mytilus trossulus]	1	9	9	9	3	2	3	2	3	3	2	4	4	4	4	2	6	3	2	3	3	4	5	2	1	2	3	0	4	2	5	3	2	4	3	2	3	2	3	3	2	4	4	4
gi|675304825;gi|671761232	gi|675304825	11;4	11;4	11;4	>gi|675304825|gb|AIL82417.1| UNVERIFIED: ubiquitin-ribosomal protein S27a, partial [Mytilus trossulus]	2	11	11	11	7	7	5	6	6	8	8	7	7	7	8	7	8	4	7	7	1	6	6	4	3	2	6	2	6	7	5	8	7	6	7	7	5	6	6	8	8	7	7	7
gi|675304827	gi|675304827	11	11	11	>gi|675304827|gb|AIL82418.1| UNVERIFIED: HSP90-1, partial [Mytilus trossulus]	1	11	11	11	4	3	2	5	3	6	5	3	3	7	10	5	5	4	5	3	1	5	6	3	1	2	7	2	5	3	5	6	7	7	4	3	2	5	3	6	5	3	3	7
gi|675304829	gi|675304829	8	8	8	>gi|675304829|gb|AIL82419.1| UNVERIFIED: CoA-binding protein, partial [Mytilus trossulus]	1	8	8	8	4	3	5	4	5	6	5	5	5	6	6	6	5	4	5	5	2	5	5	4	2	1	6	1	6	3	4	5	5	5	4	3	5	4	5	6	5	5	5	6
gi|675304831	gi|675304831	4	4	4	>gi|675304831|gb|AIL82420.1| UNVERIFIED: ETC complex I subunit, partial [Mytilus trossulus]	1	4	4	4	1	2	0	0	2	1	2	0	0	1	3	0	1	0	0	2	1	0	1	0	0	0	1	0	3	1	1	0	2	2	1	2	0	0	2	1	2	0	0	1
gi|675304837	gi|675304837	6	6	6	>gi|675304837|gb|AIL82423.1| UNVERIFIED: hypothetical protein, partial [Mytilus trossulus]	1	6	6	6	2	2	3	3	6	6	3	3	1	5	3	1	4	2	1	1	0	0	3	1	0	0	4	0	6	3	2	3	6	5	2	2	3	3	6	6	3	3	1	5
gi|675304839	gi|675304839	8	8	8	>gi|675304839|gb|AIL82424.1| UNVERIFIED: ribosomal protein L13e [Mytilus trossulus]	1	8	8	8	3	3	5	5	4	6	4	4	3	5	6	5	3	4	3	7	2	6	5	5	4	2	5	1	6	5	5	4	5	7	3	3	5	5	4	6	4	4	3	5
gi|675304841	gi|675304841	7	7	7	>gi|675304841|gb|AIL82425.1| UNVERIFIED: ribosomal protein L35, partial [Mytilus trossulus]	1	7	7	7	5	3	4	4	4	5	4	4	3	4	4	3	6	5	5	4	1	3	3	3	2	2	4	1	4	6	5	4	4	5	5	3	4	4	4	5	4	4	3	4
gi|675304843	gi|675304843	11	11	11	>gi|675304843|gb|AIL82426.1| UNVERIFIED: ribosomal protein L6e, partial [Mytilus trossulus]	1	11	11	11	6	4	8	8	9	10	9	11	8	10	8	7	7	7	10	6	0	7	7	5	2	4	9	3	6	5	8	7	7	9	6	4	8	8	9	10	9	11	8	10
gi|675304845	gi|675304845	3	3	3	>gi|675304845|gb|AIL82427.1| UNVERIFIED: hypothetical protein, partial [Mytilus trossulus]	1	3	3	3	0	0	1	2	1	2	0	1	0	2	2	0	1	1	1	1	0	1	1	1	0	1	1	0	1	0	2	1	2	2	0	0	1	2	1	2	0	1	0	2
gi|675304850	gi|675304850	3	3	3	>gi|675304850|gb|AIL82429.1| UNVERIFIED: hypothetical protein [Mytilus trossulus]	1	3	3	3	1	0	0	1	0	0	0	0	0	1	0	0	1	0	0	1	0	0	1	0	0	1	2	0	1	0	0	0	0	0	1	0	0	1	0	0	0	0	0	1
gi|675304853	gi|675304853	4	4	4	>gi|675304853|gb|AIL82430.1| UNVERIFIED: hypothetical protein, partial [Mytilus trossulus]	1	4	4	4	2	2	2	2	1	2	3	3	2	1	3	2	2	3	2	2	0	2	2	2	1	1	1	1	2	3	2	1	2	2	2	2	2	2	1	2	3	3	2	1
gi|675304856	gi|675304856	8	8	8	>gi|675304856|gb|AIL82431.1| UNVERIFIED: hypothetical protein, partial [Mytilus trossulus]	1	8	8	8	2	4	2	2	2	4	2	6	3	3	4	2	2	1	3	0	0	2	1	0	1	2	6	0	3	6	2	2	4	5	2	4	2	2	2	4	2	6	3	3
gi|675304858	gi|675304858	5	5	5	>gi|675304858|gb|AIL82432.1| UNVERIFIED: ribosomal protein L27e, partial [Mytilus trossulus]	1	5	5	5	3	3	4	4	3	3	3	3	1	4	3	3	4	3	4	4	0	3	4	3	3	2	4	1	3	3	2	3	3	5	3	3	4	4	3	3	3	3	1	4
gi|675304862	gi|675304862	1	1	1	>gi|675304862|gb|AIL82434.1| UNVERIFIED: hypothetical protein, partial [Mytilus trossulus]	1	1	1	1	1	0	0	0	0	0	0	0	0	0	0	0	0	0	0	0	0	0	0	0	0	0	0	0	0	0	0	0	0	0	1	0	0	0	0	0	0	0	0	0
gi|693267624;gi|693267622;gi|693267620;gi|693267618;gi|693267616;gi|693267614;gi|693267610;gi|693267608;gi|693267606;gi|693267612	gi|693267624;gi|693267622;gi|693267620;gi|693267618;gi|693267616;gi|693267614;gi|693267610;gi|693267608;gi|693267606;gi|693267612	12;12;12;12;12;12;12;12;12;11	12;12;12;12;12;12;12;12;12;11	12;12;12;12;12;12;12;12;12;11	>gi|693267624|gb|AIS25393.1| histone H3.3 [Mytilus edulis];>gi|693267622|gb|AIS25392.1| histone H3.3 [Mytilus galloprovincialis];>gi|693267620|gb|AIS25391.1| histone H3.3 [Mytilus edulis];>gi|693267618|gb|AIS25390.1| histone H3.3 [Mytilus galloprovincialis	10	12	12	12	8	7	7	6	8	8	7	6	8	8	8	8	6	6	7	7	8	7	11	7	2	3	7	2	5	7	7	8	8	7	8	7	7	6	8	8	7	6	8	8
gi|76780612;gi|553303828;gi|76780614;gi|5714753	gi|76780612;gi|553303828	38;36;15;9	38;36;15;9	5;5;3;3	>gi|76780612|emb|CAH04109.1| heat shock cognate 71 [Mytilus galloprovincialis];>gi|553303828|gb|AGY56119.1| heat shock protein 70 [Mytilus coruscus]	4	38	38	5	29	30	27	28	30	31	29	29	20	29	30	30	29	26	26	25	6	31	27	25	22	22	31	11	30	29	28	27	30	30	29	30	27	28	30	31	29	29	20	29
gi|998665	gi|998665	7	2	2	>gi|998665|gb|AAB33368.1| vitelline coat lysin M6=acrosomal protein [Mytilus edulis, sperm, Peptide Partial, 180 aa]	1	7	2	2	3	4	0	1	1	0	2	2	0	1	0	0	0	1	0	0	0	0	0	0	1	1	0	0	0	0	0	3	0	0	1	1	0	0	0	0	0	0	0	0
REV__CON__P35900;REV__CON__Q9D312	REV__CON__P35900;REV__CON__Q9D312	2;2	2;2	2;2	>P35900 SWISS-PROT:P35900 Tax_Id=9606 Gene_Symbol=KRT20 Keratin, type I cytoskeletal 20;>Q9D312 SWISS-PROT:Q9D312 Tax_Id=10090 Gene_Symbol=Krt20 Keratin, type I cytoskeletal 20	2	2	2	2	0	0	0	0	0	2	0	0	0	0	0	0	0	0	0	0	0	0	0	0	0	0	0	0	0	0	0	0	0	0	0	0	0	0	0	2	0	0	0	0
REV__CON__Q0V8M9	REV__CON__Q0V8M9	2	2	2	>Q0V8M9 TREMBL:Q0V8M9;Q9TRI0 (Bos taurus) similar to inter-alpha (globulin) inhibitor H3 isoform 2	1	2	2	2	0	0	0	0	0	1	0	0	0	0	0	0	0	0	0	0	0	0	0	0	0	0	0	0	1	0	0	0	0	1	0	0	0	0	0	1	0	0	0	0
[truncated: 192 more columns]
